# Supplementary material for: Chromatin dysregulation and DNA methylation at transcription start sites associated with transcriptional repression in cancers
Source: Nat Commun. 2019 May 16;10:2188. doi: 10.1038/s41467-019-09937-w (PMC6522544; doi:10.1038/s41467-019-09937-w)
Supplement: Supplementary file 4 — Supplementary Data 1 [file 41467_2019_9937_MOESM4_ESM.xlsx]

## Sheet: SignificantGenes_TSS5K
Supplementary Data 1. List of selected 59 genes that exhibited strongly significant (FDR q<0.001) negative correlation between DNA methylation and RNA expression levels in the discovery cohort.
GeneSymbol	GeneType	chr	start	end	strand	TSSdist	spmn_rhoT	spmn_pT	spmn_BHpT	spmn_rhoN	spmn_pN	spmn_BHpN	PT01	PT02	PT03	PT04	PT05	PT06	PT07	PT09	PT10	PT11	PT12	PT13	PT14	PT15	PT16	PT17	PT18	PT19	PT20	PT21	PT22	PT23	PT24	PT25	PT26	PT27	PT28	PT29	PT30	PT31	PT32	PT34	PT35	PT36	PT37	PT38	PT40
ZNF614	CGI	chr19	52531201	52531700	-	230	-0.800352	1.46588e-11	1.61247e-10				5	0	0	0	4	0	5	5	5	4	5	0	5	5	0	4	5	5	5	0	0	5	5	0	5	0	0	0	0	0	0	0	0	0	5	5	0
ALDH7A1	CGI	chr5	125930601	125931100	-	232	-0.743045	2.21781e-09	1.99603e-08				5	0	0	5	0	5	5	0	1	5	5	0	5	3	5	0	3	5	0	0	0	0	2	1	0	0	0	0	3	0	0	0	5	0	3	0	0
DNAJC15	CGI	chr13	43597401	43597900	+	289	-0.702285	3.76787e-08	2.26072e-07	-0.284368	0.1683	0.904992	0	0	5	0	0	5	0	0	0	4	5	5	5	0	5	4	5	5	0	5	0	0	0	0	0	0	0	0	0	0	0	0	5	0	0	5	5
ZNF470	CGI	chr19	57078401	57078900	+	-239	-0.671159	2.42964e-07	9.71855e-07				0	0	0	0	3	0	4	0	0	3	5	3	5	5	0	0	0	0	0	0	0	0	0	0	3	0	0	0	0	0	0	0	5	0	5	5	0
HOXD11	CGI	chr2	176969101	176969600	+	-2733	-0.693314	6.60262e-08	9.90394e-07	0.338047	0.0983778	0.467282	5	0	5	4	0	5	5	5	0	4	5	4	1	5	0	0	3	0	5	5	0	5	5	0	4	0	3	0	0	0	5	5	5	0	5	5	4
ZNF667	CGI	chr19	56988801	56989300	-	-280	-0.685093	1.08493e-07	1.41041e-06	-0.120516	0.566084	0.958432	0	0	0	0	0	0	5	1	2	5	5	0	5	4	0	5	4	0	5	0	0	0	0	0	5	0	0	0	4	0	0	0	0	0	5	5	0
ZNF256	CGI	chr19	58458601	58459100	-	227	-0.683264	1.20905e-07	1.69267e-06	0.2811	0.173458	0.493803	5	0	0	0	0	0	0	0	0	5	5	0	5	5	0	0	2	0	5	0	0	0	0	0	5	0	5	0	0	0	0	0	0	0	5	5	0
ZNF426	CGI	chr19	9648901	9649400	-	171	-0.633798	1.73299e-06	6.59737e-06				4	0	0	0	0	0	0	0	0	0	5	0	5	3	0	5	5	0	0	0	0	0	5	0	5	0	0	0	0	0	0	0	0	0	5	5	0
ZNF549	CGI	chr19	58038201	58038700	+	-242	-0.65064	7.38908e-07	7.38908e-06	0.0797414	0.704763	0.811156	5	0	3	4	2	2	0	3	0	3	4	0	5	4	0	3	4	4	4	0	0	3	1	0	3	0	0	0	0	0	0	3	3	0	2	3	0
ZNF304	CGI	chr19	57862701	57863200	+	309	-0.650327	7.51047e-07	9.76361e-06				5	0	0	0	0	4	0	4	0	4	5	4	5	5	0	3	3	5	0	0	0	0	5	0	5	0	2	0	2	0	3	0	5	3	5	0	4
ZNF134	CGI	chr19	58125601	58126100	+	264	-0.639508	1.30552e-06	1.04442e-05				4	0	0	0	0	0	5	0	0	5	5	0	5	5	0	5	0	0	0	0	0	0	5	0	5	0	0	0	0	0	0	0	5	0	5	5	0
GIPC2	noCGI	chr1	78510701	78511200	+	305	-0.629582	2.12826e-06	1.70261e-05	-0.153622	0.463463	0.98211	2	0	0	2	0	0	1	3	0	0	1	2	2	0	0	0	1	3	0	1	1	1	3	0	0	0	2	0	1	0	1	1	1	0	0	0	0
PTPN6	noCGI	chr12	7060501	7061000	+	317	-0.636304	1.53151e-06	2.14411e-05	-0.141535	0.499769	0.677887	2	0	1	1	3	0	0	0	0	0	0	0	0	4	0	2	0	0	1	0	3	5	5	0	0	1	1	0	3	0	0	4	1	0	1	0	0
UGT8	CGI	chr4	115520601	115521100	+	1293	-0.61014	5.28382e-06	2.9061e-05				0	0	0	0	0	0	0	0	0	0	0	5	5	0	0	5	5	0	0	5	5	0	5	0	5	0	5	0	0	0	0	0	5	0	0	5	0
ZNF569	CGI	chr19	37959901	37960400	-	-1811	-0.621538	3.12368e-06	3.22463e-05	0.0418903	0.842407	0.874681	5	0	0	0	5	0	0	0	0	0	5	0	5	5	0	0	5	0	0	0	0	0	5	0	5	0	0	0	0	0	0	0	5	0	5	5	0
ZNF570	CGI	chr19	37960201	37960700	+	1777	-0.626444	2.47516e-06	4.20778e-05	0.446643	0.0252059	0.252059	3	0	0	0	5	0	0	0	0	0	5	0	5	5	0	0	5	0	0	0	0	0	5	0	5	0	0	0	0	0	0	0	5	0	5	5	0
CYB5A	CGI	chr18	71959801	71960300	-	-799	-0.602539	7.41799e-06	5.93439e-05	-0.332452	0.104434	0.365519	0	0	0	0	0	0	0	0	0	0	0	0	3	0	0	2	0	3	0	0	0	0	2	0	0	0	0	0	0	0	0	0	0	0	2	0	0
ZNF607	CGI	chr19	38210101	38210600	-	-261	-0.593899	1.07951e-05	8.63609e-05				3	0	0	0	0	0	0	0	0	0	5	0	3	0	0	0	0	2	4	0	0	0	5	0	5	0	0	0	0	0	0	0	0	0	0	5	0
ZNF419	CGI	chr19	57999101	57999600	+	272	-0.569845	2.90392e-05	0.000101637				0	0	0	0	0	0	0	0	0	5	5	0	3	1	0	0	0	0	0	0	0	0	0	0	4	0	0	0	0	0	0	0	0	0	4	4	0
SEPT10	CGI	chr2	110372801	110373300	-	-1267	-0.557609	4.66651e-05	0.00011344	-0.0564935	0.78853	0.78853	0	5	0	0	0	0	5	5	3	0	0	5	0	0	0	0	0	5	0	0	3	0	4	0	0	0	0	0	0	0	0	0	4	0	5	0	4
ZNF471	CGI	chr19	57018301	57018800	+	-661	-0.559668	4.31412e-05	0.000115043	-0.468503	0.0181694	0.0624513	0	0	0	0	0	0	2	2	2	1	3	0	3	2	0	1	2	0	1	0	0	0	4	0	2	0	0	0	0	0	0	0	2	0	3	2	1
GM2A	noCGI	chr5	150637201	150637700	+	4838	-0.583554	1.66817e-05	0.000116772	0.348677	0.0875967	0.26279	0	0	2	0	0	0	0	1	0	0	2	2	0	1	0	1	0	0	0	1	4	0	3	0	0	1	1	0	0	1	1	1	3	0	0	0	1
MAP10	CGI	chr1	232940701	232941200	+	313	-0.578996	2.0114e-05	0.000140798	0.141535	0.499769	0.92272	0	0	0	3	0	0	0	0	0	2	3	0	4	0	4	0	0	5	0	0	0	0	5	0	4	0	3	0	0	0	3	0	0	0	4	3	0
ZNF615	CGI	chr19	52511001	52511500	-	233	-0.581904	1.7857e-05	0.000160713	0.52185	0.00745975	0.0522182	0	0	0	0	0	1	0	0	0	0	5	0	5	5	0	0	5	0	0	0	0	0	5	0	5	0	0	0	0	0	0	0	0	0	0	4	0
ZNF347	CGI	chr19	53661901	53662400	-	163	-0.587393	1.42187e-05	0.000184842	-0.169842	0.41699	0.463323	5	0	0	0	0	0	0	5	0	5	5	0	5	0	0	5	3	5	5	0	5	0	5	0	5	0	0	0	0	0	0	0	5	0	5	3	0
ZNF695	CGI	chr1	247170901	247171400	-	245	-0.581962	1.78142e-05	0.00021377	0.243511	0.240804	0.541808	4	0	5	0	0	0	0	5	1	0	5	0	1	0	0	5	0	0	5	4	0	5	5	0	5	0	0	0	0	0	5	0	3	0	0	5	0
ZNF793	CGI	chr19	37997401	37997900	+	-190	-0.57157	2.71204e-05	0.000216963				0	0	0	0	2	0	0	0	0	0	5	1	5	5	0	0	5	0	0	0	0	0	5	0	5	0	0	0	0	0	0	0	5	0	5	4	0
ZNF773	CGI	chr19	58010801	58011300	+	-171	-0.558879	4.44603e-05	0.000311222				5	0	4	3	0	3	4	4	0	3	4	0	5	4	0	0	0	5	4	0	0	3	5	0	5	0	3	3	0	0	3	0	0	0	4	5	0
TRMT12	noCGI	chr8	125462601	125463100	+	-197	-0.534207	0.000109952	0.000329855				0	0	0	0	0	0	3	0	0	0	2	0	3	3	4	0	0	0	0	0	1	0	0	0	3	0	0	0	0	0	0	0	0	0	0	0	0
ZIK1	CGI	chr19	58094901	58095400	+	-193	-0.538436	9.46168e-05	0.000331159	0.132902	0.526531	0.589961	5	0	5	5	5	5	5	5	0	5	5	5	5	5	5	5	4	5	5	0	3	5	5	0	5	4	5	0	0	0	5	0	5	4	5	5	3
HOXC13	CGI	chr12	54333101	54333600	+	775	-0.547586	6.78879e-05	0.00033944	0.0129382	0.951056	0.951056	0	0	4	0	0	0	3	0	0	0	0	0	0	0	0	2	0	0	3	4	0	3	3	0	0	0	2	0	0	0	2	0	4	0	0	3	4
RBM24	CGI	chr6	17281301	17281800	+	-744	-0.545779	7.25427e-05	0.000362713				0	0	0	2	0	0	0	1	0	0	0	0	0	0	0	4	0	0	0	0	0	2	5	0	1	0	1	0	1	0	1	0	4	0	0	0	0
TBX18	CGI	chr6	85473001	85473500	-	704	-0.574178	2.44375e-05	0.000366562				5	0	3	5	5	0	4	3	0	5	2	5	0	0	5	5	4	3	2	0	5	0	5	0	0	5	5	0	3	0	5	0	0	5	0	0	0
EPHA7	CGI	chr6	94128801	94129300	-	250	-0.540661	8.73553e-05	0.000436776	0.311376	0.12974	0.12974	0	0	5	5	0	0	0	2	0	0	0	0	0	0	0	2	3	0	0	0	0	0	0	0	1	0	5	0	5	0	4	1	0	0	5	5	0
HIST1H2BE	CGI	chr6	26183601	26184100	+	-173	-0.563976	3.6544e-05	0.000438528				0	0	5	3	0	0	0	0	0	0	0	0	5	0	0	4	5	5	0	0	0	0	0	0	0	0	5	0	5	0	0	0	2	0	0	0	0
ZNF816	CGI	chr19	53465701	53466200	-	214	-0.550849	6.01684e-05	0.00046286				0	0	0	0	0	0	0	0	0	0	5	0	5	4	0	0	0	5	0	0	0	0	5	0	5	0	0	0	0	0	0	0	4	0	0	5	0
PLIN2	CGI	chr9	19127201	19127700	-	154	-0.561672	3.99463e-05	0.000479356				0	0	5	5	2	0	3	0	0	0	5	0	1	3	0	3	2	2	5	0	0	4	5	0	0	0	3	0	0	0	0	3	5	0	5	4	0
ZNF430	noCGI	chr19	21203501	21204000	+	325	-0.543324	7.93345e-05	0.000480092				0	0	0	0	0	1	0	0	0	0	5	0	5	0	0	0	0	5	0	0	0	0	0	0	0	0	0	0	0	0	0	0	0	0	0	0	0
PCDHGC3	CGI	chr5	140855601	140856100	+	282	-0.555879	4.98268e-05	0.000498268				5	0	5	0	0	3	2	0	0	3	5	0	5	0	0	5	0	5	4	0	1	0	5	0	0	0	5	0	0	0	1	0	5	0	5	2	0
KRT15	noCGI	chr17	39671801	39672300	-	3220	-0.545953	7.2083e-05	0.000504581	-0.383106	0.0587168	0.205509	0	0	0	0	0	0	5	5	5	0	4	5	0	5	0	0	5	0	5	5	0	0	5	5	5	3	0	0	3	3	2	0	5	3	5	0	5
ZNF354C	CGI	chr5	178487501	178488000	+	335	-0.541228	8.55878e-05	0.000513527	-0.0265057	0.899918	0.899918	3	0	1	0	3	4	4	4	3	0	5	3	4	4	0	5	4	3	4	4	4	4	4	3	4	4	0	0	2	4	3	3	5	0	5	4	4
FOLH1	CGI	chr11	49229801	49230300	-	172	-0.499165	0.000354751	0.000532126	0.311376	0.12974	0.255505	3	0	4	0	0	0	4	0	0	5	0	0	0	0	0	0	0	0	0	0	0	0	4	0	4	0	5	0	0	0	4	0	4	1	4	0	0
ZNF300	CGI	chr5	150284601	150285100	-	-305	-0.51995	0.000179836	0.000539508	-0.135072	0.519741	0.697537	0	0	0	0	0	0	1	2	2	4	3	0	5	0	1	0	2	0	0	0	0	0	0	0	4	0	0	0	2	0	0	0	4	0	0	0	2
ZNF776	CGI	chr19	58257701	58258200	+	-213	-0.528074	0.000136234	0.000544937	0.339683	0.0966568	0.241642	3	0	0	0	0	0	0	0	0	0	3	0	3	0	0	0	0	2	0	0	0	0	0	0	1	2	0	0	0	0	0	0	0	0	3	0	0
ZNF234	CGI	chr19	44645801	44646300	+	341	-0.55064	6.06366e-05	0.000545729				0	0	0	0	0	2	0	0	0	0	5	0	5	5	0	0	4	3	0	0	0	0	0	0	5	0	0	0	0	0	0	0	5	0	0	0	0
PERP	CGI	chr6	138423701	138424200	-	4710	-0.527751	0.000137763	0.000551051	-0.00496802	0.981197	0.981197	0	5	5	4	4	4	0	5	5	3	4	5	0	0	0	0	0	5	5	5	5	4	5	0	0	0	4	0	0	0	5	0	4	4	0	4	5
ZNF799	CGI	chr19	12511601	12512100	-	238	-0.548212	6.634e-05	0.00059706				0	0	0	0	0	0	0	0	0	4	5	0	4	0	0	0	0	0	4	0	0	0	5	0	0	0	0	0	0	0	0	0	0	0	0	5	0
ZNF808	CGI	chr19	53030501	53031000	+	-158	-0.557788	4.63485e-05	0.00060253				0	0	0	0	0	0	0	3	0	0	5	0	5	5	0	0	0	0	0	0	0	0	0	0	2	0	0	0	0	0	0	0	0	0	0	3	0
PITX2	CGI	chr4	111542801	111543300	-	1204	-0.558056	4.58777e-05	0.000642288	0.122092	0.56098	0.735969	5	0	5	5	5	0	5	5	0	0	1	5	5	0	0	5	5	4	5	5	5	4	5	2	4	0	5	0	5	1	5	0	5	2	3	5	0
TDRP	CGI	chr8	493901	494400	-	695	-0.531257	0.000121953	0.000731715	0.0538753	0.798128	0.798128	0	0	0	0	0	0	0	0	0	4	4	0	0	0	4	4	0	0	0	0	0	0	0	0	5	0	0	0	0	0	0	0	0	0	4	0	4
ZNF329	CGI	chr19	58661701	58662200	-	198	-0.55692	4.79003e-05	0.000814306	-0.311376	0.12974	0.384307	5	0	0	0	5	0	5	4	0	3	5	0	5	0	0	0	0	5	0	0	0	0	5	0	5	0	0	0	0	0	0	0	5	0	0	5	0
ZNF461	CGI	chr19	37157801	37158300	-	-295	-0.549515	6.32202e-05	0.000821863				5	0	0	0	0	0	0	5	0	0	5	0	5	4	0	0	0	0	0	0	0	0	0	0	5	0	0	0	0	0	0	0	5	0	0	5	0
FZD10	CGI	chr12	130647601	130648100	+	847	-0.538549	9.42322e-05	0.00084809	0.233565	0.261156	0.355323	3	0	3	1	0	3	2	5	1	3	3	5	0	0	1	4	0	1	4	3	1	0	5	0	2	0	2	0	0	0	0	1	3	0	3	3	4
IFNAR1	CGI	chr21	34694301	34694800	+	-2663	-0.514623	0.000214932	0.000859727	0.130744	0.533327	0.533327	0	0	0	0	0	0	0	0	3	0	0	0	3	3	3	0	5	3	0	0	0	0	0	4	0	4	4	2	4	0	0	0	0	0	4	0	0
DMRT2	CGI	chr9	1049901	1050400	+	-203	-0.557638	4.66131e-05	0.000885648				5	0	5	5	0	3	0	5	5	5	0	5	5	5	5	5	5	5	5	5	5	5	0	5	5	0	5	3	5	0	5	5	5	0	5	5	5
ZNF568	CGI	chr19	37407301	37407800	+	320	-0.53361	0.00011229	0.00089832				5	0	0	0	2	0	0	0	0	0	5	0	5	5	0	0	5	5	0	0	0	0	5	0	5	0	0	0	0	0	0	0	3	0	5	5	0
CCDC68	CGI	chr18	52626301	52626800	-	-1271	-0.513233	0.00022506	0.000900241				0	0	0	0	0	0	0	0	0	4	0	0	0	0	3	0	0	0	0	0	0	0	3	0	4	0	0	0	4	0	0	0	0	0	0	0	0
ZNF585A	noCGI	chr19	37663701	37664200	-	-307	-0.522049	0.000167497	0.000921235				0	0	0	0	0	0	0	0	0	0	3	0	4	3	0	0	0	0	0	0	0	0	0	0	3	0	0	0	0	0	0	0	0	0	0	3	0
PALB2	CGI	chr16	23651201	23651700	-	1228	-0.517755	0.000193613	0.000968066	0.403352	0.0455682	0.190379	3	5	4	3	2	3	5	5	5	0	4	5	5	0	0	0	5	4	4	5	4	4	5	3	4	5	4	4	5	4	3	4	5	4	4	3	5
[truncated: 35 more columns]
