# Supplementary material for: Chromatin dysregulation and DNA methylation at transcription start sites associated with transcriptional repression in cancers
Source: Nat Commun. 2019 May 16;10:2188. doi: 10.1038/s41467-019-09937-w (PMC6522544; doi:10.1038/s41467-019-09937-w)
Supplement: Supplementary file 5 — Supplementary Data 2 [file 41467_2019_9937_MOESM5_ESM.xlsx]

## Sheet: LvsH_pathway_C3
Supplementary Data 2. Lists of genes leading to the enrichment of pathways in the discovery cohort: motif gene sets (C3).
	score	0.95 moe	p-value (forward)	p-value (reverse)	p-value	fdr (forward)	fdr (reverse)	fdr
V$MAX_01	-0.496741	0.0628051	0.999402	0.000598086	0.000598086	0.999402	0.25	0.25
V$USF_01	-0.492795	0.0435501	0.999402	0.000598086	0.000598086	0.999402	0.25	0.25
CACGTG_V$MYC_Q2	-0.45231	0.0599065	0.998325	0.00167464	0.00167464	0.999402	0.35	0.35
V$MYCMAX_03	-0.452265	0.0441539	0.998325	0.00167464	0.00167464	0.999402	0.35	0.35
V$SMAD4_Q6	-0.417184	0.0469463	0.99677	0.00322967	0.00322967	0.999402	0.54	0.54
V$MTF1_Q4	-0.40175	0.0712142	0.995933	0.00406699	0.00406699	0.999402	0.566667	0.566667
V$USF_02	-0.387844	0.0532953	0.993541	0.00645933	0.00645933	0.999402	0.641667	0.641667
ACAACCT,MIR-453	-0.385025	0.047218	0.993062	0.0069378	0.0069378	0.999402	0.641667	0.641667
GCTGAGT,MIR-512-5P	-0.380804	0.0444578	0.992105	0.00789474	0.00789474	0.999402	0.641667	0.641667
V$GATA1_01	-0.37644	0.0552643	0.991388	0.00861244	0.00861244	0.999402	0.641667	0.641667
V$USF2_Q6	-0.375451	0.0648153	0.991388	0.00861244	0.00861244	0.999402	0.641667	0.641667
GGCAGAC,MIR-346	-0.37397	0.053979	0.990789	0.00921053	0.00921053	0.999402	0.641667	0.641667
V$MYC_Q2	-0.355354	0.0737748	0.985526	0.0144737	0.0144737	0.999402	0.707598	0.707598
GGGNRMNNYCAT_UNKNOWN	-0.353396	0.0350441	0.985048	0.0149522	0.0149522	0.999402	0.707598	0.707598
V$IRF7_01	-0.352249	0.0542932	0.984809	0.0151914	0.0151914	0.999402	0.707598	0.707598
V$E2F_01	-0.349308	0.0507071	0.983971	0.0160287	0.0160287	0.999402	0.707598	0.707598
V$ETF_Q6	-0.348767	0.0489778	0.983971	0.0160287	0.0160287	0.999402	0.707598	0.707598
GATTGGY_V$NFY_Q6_01	-0.342942	0.0485975	0.982656	0.0173445	0.0173445	0.999402	0.707598	0.707598
V$HNF4_01_B	-0.339898	0.0422538	0.9811	0.0188995	0.0188995	0.999402	0.707598	0.707598
TGCACGA,MIR-517A,MIR-517C	-0.318666	0.0519831	0.973445	0.026555	0.026555	0.996083	0.707598	0.707598
V$AP2_Q3	-0.315474	0.0638601	0.972727	0.0272727	0.0272727	0.996083	0.707598	0.707598
V$ARNT_02	-0.311266	0.0513817	0.970096	0.0299043	0.0299043	0.995092	0.707598	0.707598
V$GR_Q6_01	-0.309233	0.0477928	0.969019	0.0309809	0.0309809	0.995092	0.707598	0.707598
V$LMO2COM_01	-0.309133	0.0610581	0.969019	0.0309809	0.0309809	0.995092	0.707598	0.707598
AACYNNNNTTCCS_UNKNOWN	-0.308451	0.0735012	0.96866	0.0313397	0.0313397	0.995092	0.707598	0.707598
V$HNF4_DR1_Q3	-0.307007	0.0782464	0.967823	0.032177	0.032177	0.995092	0.707598	0.707598
V$USF_Q6	-0.306346	0.0367004	0.967584	0.0324163	0.0324163	0.995092	0.707598	0.707598
V$HIF1_Q5	-0.305546	0.0816156	0.967225	0.0327751	0.0327751	0.995092	0.707598	0.707598
ACCTGTTG_UNKNOWN	-0.304373	0.0931543	0.966866	0.033134	0.033134	0.995092	0.707598	0.707598
GAGCTGG,MIR-337	-0.302301	0.0591061	0.965909	0.0340909	0.0340909	0.995092	0.707598	0.707598
V$AP1_Q4	-0.30022	0.0543306	0.965072	0.0349282	0.0349282	0.995092	0.707598	0.707598
V$NMYC_01	-0.298032	0.0755471	0.963876	0.0361244	0.0361244	0.995092	0.707598	0.707598
V$ELK1_01	-0.2973	0.0404843	0.963397	0.0366029	0.0366029	0.995092	0.707598	0.707598
STTTCRNTTT_V$IRF_Q6	-0.295851	0.0579014	0.96256	0.0374402	0.0374402	0.995092	0.707598	0.707598
V$PAX5_02	-0.293695	0.0528258	0.961603	0.0383971	0.0383971	0.995092	0.707598	0.707598
GTAAACC,MIR-299-5P	-0.28908	0.0697999	0.958732	0.0412679	0.0412679	0.995092	0.707598	0.707598
GTGCCAT,MIR-183	-0.283561	0.0732618	0.954426	0.0455742	0.0455742	0.995092	0.707598	0.707598
TCANNTGAY_V$SREBP1_01	-0.28288	0.0727979	0.954067	0.045933	0.045933	0.995092	0.707598	0.707598
CCTGAGT,MIR-510	-0.280914	0.0585284	0.952751	0.0472488	0.0472488	0.995092	0.707598	0.707598
V$OCT1_03	-0.279373	0.0913519	0.951196	0.0488038	0.0488038	0.995092	0.707598	0.707598
GCGSCMNTTT_UNKNOWN	-0.277457	0.0503893	0.949043	0.0509569	0.0509569	0.995092	0.707598	0.707598
KTGGYRSGAA_UNKNOWN	-0.276039	0.0705777	0.947967	0.0520335	0.0520335	0.995092	0.707598	0.707598
V$NERF_Q2	0.240806	0.0853713	0.148923	0.851077	0.148923	0.984304	0.893726	0.984304
V$CREB_Q4_01	0.241029	0.10725	0.148445	0.851555	0.148445	0.984304	0.893726	0.984304
V$CDP_02	0.241279	0.0460415	0.147967	0.852033	0.147967	0.984304	0.893726	0.984304
WTGAAAT_UNKNOWN	0.242721	0.0852926	0.144976	0.855024	0.144976	0.984304	0.894743	0.984304
V$AHR_Q5	0.24283	0.0816184	0.144856	0.855144	0.144856	0.984304	0.894743	0.984304
V$PTF1BETA_Q6	0.245641	0.0981687	0.139354	0.860646	0.139354	0.984304	0.899375	0.984304
CATTGTYY_V$SOX9_B1	0.246686	0.0778845	0.13756	0.86244	0.13756	0.984304	0.900125	0.984304
V$AMEF2_Q6	0.249219	0.0854548	0.133852	0.866148	0.133852	0.984304	0.902868	0.984304
MYAATNNNNNNNGGC_UNKNOWN	0.251907	0.0703147	0.129426	0.870574	0.129426	0.984304	0.906351	0.984304
RRAGTTGT_UNKNOWN	0.256668	0.0772102	0.12189	0.87811	0.12189	0.984304	0.911029	0.984304
GGGATGC,MIR-324-5P	0.256854	0.0618323	0.12189	0.87811	0.12189	0.984304	0.911029	0.984304
V$TCF11_01	0.257161	0.0468303	0.121172	0.878828	0.121172	0.984304	0.911029	0.984304
V$STAT5A_04	0.257439	0.0552595	0.120574	0.879426	0.120574	0.984304	0.911029	0.984304
YGTCCTTGR_UNKNOWN	0.260096	0.0550054	0.116148	0.883852	0.116148	0.984304	0.91448	0.984304
V$NFAT_Q4_01	0.261823	0.0575062	0.113397	0.886603	0.113397	0.984304	0.915309	0.984304
V$NF1_Q6_01	0.262007	0.103712	0.113158	0.886842	0.113158	0.984304	0.915309	0.984304
V$CEBP_Q3	0.264369	0.0432968	0.108612	0.891388	0.108612	0.984304	0.918866	0.984304
V$PAX3_01	0.267928	0.050142	0.10311	0.89689	0.10311	0.984304	0.923399	0.984304
GTCAGGA,MIR-378	0.270019	0.050527	0.100837	0.899163	0.100837	0.984304	0.9246	0.984304
ACTGCAG,MIR-17-3P	0.272177	0.0776233	0.0973684	0.902632	0.0973684	0.984304	0.927027	0.984304
V$CEBPB_01	0.275816	0.0634332	0.0923445	0.907656	0.0923445	0.984304	0.931043	0.984304
V$MYB_Q5_01	0.277343	0.07967	0.0904306	0.909569	0.0904306	0.984304	0.931863	0.984304
GATAAGR_V$GATA_C	0.278249	0.0461237	0.0891148	0.910885	0.0891148	0.984304	0.932069	0.984304
YWATTWNNRGCT_UNKNOWN	0.287747	0.0447556	0.0783493	0.921651	0.0783493	0.984304	0.940904	0.984304
V$ALX4_01	0.287967	0.0495501	0.0782297	0.92177	0.0782297	0.984304	0.940904	0.984304
V$NRF1_Q6	0.293001	0.0944805	0.0728469	0.927153	0.0728469	0.984304	0.945244	0.984304
GCTTGAA,MIR-498	0.299976	0.0754668	0.0657895	0.934211	0.0657895	0.984304	0.951279	0.984304
V$HOXA4_Q2	0.305491	0.0479511	0.0595694	0.940431	0.0595694	0.984304	0.955407	0.984304
V$HSF2_01	0.305624	0.0723071	0.0594498	0.94055	0.0594498	0.984304	0.955407	0.984304
CTCTATG,MIR-368	0.323197	0.0624124	0.0454545	0.954545	0.0454545	0.984304	0.966828	0.984304
CAGTATT,MIR-200B,MIR-200C,MIR-429	0.324314	0.0596599	0.0449761	0.955024	0.0449761	0.984304	0.966828	0.984304
RACTNNRTTTNC_UNKNOWN	0.324661	0.0680532	0.0447368	0.955263	0.0447368	0.984304	0.966828	0.984304
V$MEIS1BHOXA9_01	0.328193	0.0586155	0.0415072	0.958493	0.0415072	0.984304	0.968924	0.984304
V$ALPHACP1_01	0.331497	0.0798681	0.0386364	0.961364	0.0386364	0.984304	0.970652	0.984304
CACTTTG,MIR-520G,MIR-520H	0.346469	0.0743373	0.0307416	0.969258	0.0307416	0.984304	0.977443	0.984304
V$ATF_01	0.34887	0.0584113	0.0291866	0.970813	0.0291866	0.984304	0.977738	0.984304
SNACANNNYSYAGA_UNKNOWN	0.35124	0.0413577	0.02811	0.97189	0.02811	0.984304	0.977738	0.984304
V$RFX1_02	0.361547	0.0831764	0.0229665	0.977033	0.0229665	0.984304	0.980216	0.984304
V$CREB_02	0.36525	0.0977084	0.0221292	0.977871	0.0221292	0.984304	0.980216	0.984304
V$EVI1_06	0.365511	0.0568476	0.0221292	0.977871	0.0221292	0.984304	0.980216	0.984304
GTTNYYNNGGTNA_UNKNOWN	0.376454	0.0633399	0.0186603	0.98134	0.0186603	0.984304	0.982515	0.984304
TCTGATA,MIR-361	0.406243	0.0555623	0.0104067	0.989593	0.0104067	0.984304	0.989593	0.984304

## Sheet: V$MAX_01
	score	0.95 moe	p-value (forward)	p-value (reverse)	p-value	fdr (forward)	fdr (reverse)	fdr
VGF	-0.430004	0.050203	0.991892	0.00810811	0.00810811	0.991892	0.969468	0.969468
BAX	-0.387457	0.0443159	0.979408	0.020592	0.020592	0.983204	0.969468	0.969468
ADSS	-0.38457	0.0567571	0.978636	0.0213642	0.0213642	0.983204	0.969468	0.969468
RBM15B	-0.366132	0.0514771	0.968983	0.0310167	0.0310167	0.980339	0.969468	0.969468
C10orf46	-0.363736	0.0314889	0.967954	0.0320463	0.0320463	0.980339	0.969468	0.969468
DYM	-0.358822	0.0787729	0.965894	0.0341055	0.0341055	0.980339	0.969468	0.969468
EIF2C2	-0.353723	0.0407913	0.96332	0.0366795	0.0366795	0.980339	0.969468	0.969468
VPS16	-0.353383	0.0462932	0.963192	0.0368082	0.0368082	0.980339	0.969468	0.969468
DVL2	-0.347528	0.0590047	0.958945	0.0410553	0.0410553	0.980339	0.969468	0.969468
SMAD2	-0.326305	0.0547383	0.938353	0.0616474	0.0616474	0.972133	0.969468	0.969468
GTF2H1	0.314211	0.0401171	0.0490347	0.950965	0.0490347	0.919027	0.976247	0.919027
TGFB2	0.314296	0.0875906	0.0490347	0.950965	0.0490347	0.919027	0.976247	0.919027
DZIP1	0.318807	0.0571142	0.0458172	0.954183	0.0458172	0.919027	0.976247	0.919027
ETV1	0.320379	0.0618009	0.0446589	0.955341	0.0446589	0.919027	0.976247	0.919027
NDUFS1	0.322916	0.0598659	0.0425997	0.9574	0.0425997	0.919027	0.976247	0.919027
SSR1	0.34794	0.0310525	0.0261261	0.973874	0.0261261	0.919027	0.986979	0.919027
NOP58	0.351188	0.0305851	0.024453	0.975547	0.024453	0.919027	0.986979	0.919027
C2orf67	0.395338	0.040779	0.0104247	0.989575	0.0104247	0.9	0.995882	0.9
DNMT3A	0.406985	0.0789718	0.00759331	0.992407	0.00759331	0.9	0.995882	0.9
FGF14	0.431087	0.0863407	0.0041184	0.995882	0.0041184	0.9	0.995882	0.9

## Sheet: CACGTG_V$MYC_Q2
	score	0.95 moe	p-value (forward)	p-value (reverse)	p-value	fdr (forward)	fdr (reverse)	fdr
JOSD1	-0.438889	0.0339715	0.992669	0.0073307	0.0073307	0.992669	0.977141	0.977141
RAB31	-0.435913	0.0797907	0.992143	0.00785667	0.00785667	0.992669	0.977141	0.977141
VGF	-0.430004	0.050203	0.990927	0.00907298	0.00907298	0.992669	0.977141	0.977141
FAF1	-0.40107	0.0538044	0.984385	0.0156147	0.0156147	0.987306	0.977141	0.977141
HYAL2	-0.400528	0.039965	0.984221	0.0157791	0.0157791	0.987306	0.977141	0.977141
POLR3A	-0.390257	0.0952868	0.980835	0.019165	0.019165	0.985695	0.977141	0.977141
BAX	-0.387457	0.0443159	0.979882	0.0201183	0.0201183	0.985695	0.977141	0.977141
E2F8	-0.387132	0.0901615	0.979783	0.020217	0.020217	0.985695	0.977141	0.977141
ADSS	-0.38457	0.0567571	0.979027	0.020973	0.020973	0.985695	0.977141	0.977141
RUSC1	-0.384513	0.0649627	0.979027	0.020973	0.020973	0.985695	0.977141	0.977141
POLH	0.373331	0.0475814	0.0163379	0.983662	0.0163379	0.922495	0.991484	0.922495
DOPEY1	0.373346	0.0761504	0.0163379	0.983662	0.0163379	0.922495	0.991484	0.922495
SLC6A15	0.37647	0.0606129	0.0152202	0.98478	0.0152202	0.922495	0.991625	0.922495
C2orf67	0.395338	0.040779	0.0105851	0.989415	0.0105851	0.922495	0.995304	0.922495
VARS2	0.399935	0.0467114	0.00943458	0.990565	0.00943458	0.922495	0.995474	0.922495
DNMT3A	0.406985	0.0789718	0.00795529	0.992045	0.00795529	0.922495	0.995974	0.922495
ZNF771	0.415405	0.061016	0.00650888	0.993491	0.00650888	0.922495	0.996216	0.922495
USP34	0.424154	0.041323	0.00539119	0.994609	0.00539119	0.922495	0.996216	0.922495
FGF14	0.431087	0.0863407	0.0047666	0.995233	0.0047666	0.922495	0.996216	0.922495
LMLN	0.496542	0.0300836	0.00105194	0.998948	0.00105194	0.922495	0.998948	0.922495

## Sheet: V$MYCMAX_03
	score	0.95 moe	p-value (forward)	p-value (reverse)	p-value	fdr (forward)	fdr (reverse)	fdr
BAX	-0.387457	0.0443159	0.984605	0.0153949	0.0153949	0.984605	0.95837	0.95837
ADSS	-0.38457	0.0567571	0.983668	0.016332	0.016332	0.984605	0.95837	0.95837
RBM15B	-0.366132	0.0514771	0.975368	0.0246319	0.0246319	0.983266	0.95837	0.95837
C10orf46	-0.363736	0.0314889	0.974431	0.0255689	0.0255689	0.983266	0.95837	0.95837
DYM	-0.358822	0.0787729	0.972691	0.0273092	0.0273092	0.983266	0.95837	0.95837
VPS16	-0.353383	0.0462932	0.970415	0.029585	0.029585	0.983266	0.95837	0.95837
SNX16	-0.342404	0.0855	0.962383	0.0376171	0.0376171	0.983266	0.95837	0.95837
CELSR3	-0.335197	0.0531303	0.95676	0.0432396	0.0432396	0.983266	0.95837	0.95837
TMEM132E	-0.32784	0.0876688	0.949933	0.0500669	0.0500669	0.981466	0.95837	0.95837
GPR176	-0.324713	0.0295125	0.946988	0.053012	0.053012	0.981466	0.95837	0.95837
GABARAP	0.311768	0.0944599	0.0500669	0.949933	0.0500669	0.922741	0.971721	0.922741
AP1S2	0.31198	0.0697708	0.0496653	0.950335	0.0496653	0.922741	0.971721	0.922741
NR1D1	0.312076	0.0995979	0.0495315	0.950469	0.0495315	0.922741	0.971721	0.922741
HOXB4	0.313875	0.0877407	0.047925	0.952075	0.047925	0.922741	0.971721	0.922741
TGFB2	0.314296	0.0875906	0.0477912	0.952209	0.0477912	0.922741	0.971721	0.922741
KDM6A	0.330786	0.0699002	0.0356091	0.964391	0.0356091	0.922741	0.980136	0.922741
SSR1	0.34794	0.0310525	0.0258367	0.974163	0.0258367	0.922741	0.983671	0.922741
NOP58	0.351188	0.0305851	0.0242303	0.97577	0.0242303	0.922741	0.983671	0.922741
C2orf67	0.395338	0.040779	0.0115127	0.988487	0.0115127	0.922741	0.991432	0.922741
DNMT3A	0.406985	0.0789718	0.0085676	0.991432	0.0085676	0.922741	0.991432	0.922741
