# Supplementary material for: Chromatin dysregulation and DNA methylation at transcription start sites associated with transcriptional repression in cancers
Source: Nat Commun. 2019 May 16;10:2188. doi: 10.1038/s41467-019-09937-w (PMC6522544; doi:10.1038/s41467-019-09937-w)
Supplement: Supplementary file 6 — Supplementary Data 3 [file 41467_2019_9937_MOESM6_ESM.xlsx]

## Sheet: LvsH_pathway_H
Supplementary Data 3. Lists of genes leading to the enrichment of pathways in the discovery cohort: hallmark gene sets (H).
	score	0.95 moe	p-value (forward)	p-value (reverse)	p-value	fdr (forward)	fdr (reverse)	fdr
HALLMARK_INTERFERON_GAMMA_RESPONSE	-0.398464	0.0649903	0.994	0.006	0.006	0.994	0.3	0.3
HALLMARK_APICAL_JUNCTION	-0.314399	0.0650406	0.958	0.042	0.042	0.977551	0.480769	0.480769
HALLMARK_MYC_TARGETS_V1	-0.302749	0.0500418	0.948	0.052	0.052	0.977551	0.480769	0.480769
HALLMARK_XENOBIOTIC_METABOLISM	0.291191	0.0807206	0.058	0.942	0.058	0.966667	0.961224	0.966667
HALLMARK_ADIPOGENESIS	0.292055	0.0724977	0.058	0.942	0.058	0.966667	0.961224	0.966667
HALLMARK_FATTY_ACID_METABOLISM	0.316629	0.0607974	0.038	0.962	0.038	0.966667	0.962	0.966667

## Sheet: HALLMARK_MYC_TARGETS_V1
	score	0.95 moe	p-value (forward)	p-value (reverse)	p-value	fdr (forward)	fdr (reverse)	fdr
DUT	-0.415566	0.0507249	0.983932	0.0160684	0.0160684	0.983932	0.866859	0.866859
NOP56	-0.365923	0.0385871	0.964274	0.0357265	0.0357265	0.969244	0.866859	0.866859
PRDX4	-0.353282	0.107314	0.956239	0.0437607	0.0437607	0.966149	0.866859	0.866859
SMARCC1	-0.343784	0.0669451	0.949402	0.0505983	0.0505983	0.964236	0.866859	0.866859
SF3B3	-0.338841	0.0745791	0.945983	0.0540171	0.0540171	0.964236	0.866859	0.866859
TXNL4A	-0.335821	0.0471101	0.942906	0.057094	0.057094	0.964236	0.866859	0.866859
FAM120A	-0.333947	0.0623762	0.940855	0.0591453	0.0591453	0.964236	0.866859	0.866859
KARS	-0.329071	0.0850958	0.935214	0.0647863	0.0647863	0.964236	0.866859	0.866859
CDK2	-0.328535	0.0522635	0.934359	0.065641	0.065641	0.964236	0.866859	0.866859
EXOSC7	-0.326072	0.0658613	0.93265	0.0673504	0.0673504	0.964236	0.866859	0.866859
BUB3	0.28315	0.103441	0.0781197	0.92188	0.0781197	0.932749	0.958511	0.932749
U2AF1	0.283194	0.0997786	0.0779487	0.922051	0.0779487	0.932749	0.958511	0.932749
VDAC1	0.284344	0.0529571	0.0758974	0.924103	0.0758974	0.932749	0.958511	0.932749
STARD7	0.317052	0.0551607	0.0449573	0.955043	0.0449573	0.932749	0.982548	0.932749
RPS10	0.321114	0.0753226	0.0422222	0.957778	0.0422222	0.932749	0.982548	0.932749
CANX	0.32603	0.0487072	0.0376068	0.962393	0.0376068	0.932749	0.982548	0.932749
PHB2	0.335819	0.0310391	0.0305983	0.969402	0.0305983	0.932749	0.984549	0.932749
GNB2L1	0.350966	0.0595563	0.0225641	0.977436	0.0225641	0.932749	0.987565	0.932749
PGK1	0.370101	0.0627815	0.0145299	0.98547	0.0145299	0.932749	0.99055	0.932749
TRA2B	0.402073	0.0723657	0.00854701	0.991453	0.00854701	0.932749	0.991453	0.932749
