# Supplementary material for: Chromatin dysregulation and DNA methylation at transcription start sites associated with transcriptional repression in cancers
Source: Nat Commun. 2019 May 16;10:2188. doi: 10.1038/s41467-019-09937-w (PMC6522544; doi:10.1038/s41467-019-09937-w)
Supplement: Supplementary file 7 — Supplementary Data 4 [file 41467_2019_9937_MOESM7_ESM.xlsx]

## Sheet: LvsH_pathway_C2
Supplementary Data 4. Lists of genes leading to the enrichment of pathways in the discovery cohort: curated gene sets (C2).
	score	0.95 moe	p-value (forward)	p-value (reverse)	p-value	fdr (forward)	fdr (reverse)	fdr
REACTOME_DOWNREGULATION_OF_ERBB2_ERBB3_SIGNALING	-0.537728	0.0393975	0.999704	0.000296296	0.000296296	0.999704	0.58166	0.58166
BIOCARTA_HER2_PATHWAY	-0.530666	0.0301871	0.999556	0.000444444	0.000444444	0.999704	0.58166	0.58166
REACTOME_TRAF6_MEDIATED_INDUCTION_OF_NFKB_AND_MAP_KINASES_UPON_TLR7_8_OR_9_ACTIVATION	-0.522706	0.0321322	0.999471	0.000529101	0.000529101	0.999704	0.58166	0.58166
REACTOME_MYD88_MAL_CASCADE_INITIATED_ON_PLASMA_MEMBRANE	-0.487172	0.0382042	0.998582	0.00141799	0.00141799	0.999216	0.58166	0.58166
BOGNI_TREATMENT_RELATED_MYELOID_LEUKEMIA_UP	-0.487026	0.0293253	0.998582	0.00141799	0.00141799	0.999216	0.58166	0.58166
MATZUK_SPERMATID_DIFFERENTIATION	-0.478472	0.0316458	0.99818	0.00182011	0.00182011	0.999216	0.58166	0.58166
HU_GENOTOXIC_DAMAGE_24HR	-0.473825	0.0365583	0.997841	0.00215873	0.00215873	0.99911	0.58166	0.58166
REACTOME_MAP_KINASE_ACTIVATION_IN_TLR_CASCADE	-0.473714	0.0333846	0.99782	0.00217989	0.00217989	0.99911	0.58166	0.58166
KEGG_GNRH_SIGNALING_PATHWAY	-0.472186	0.0389067	0.997799	0.00220106	0.00220106	0.99911	0.58166	0.58166
FUNG_IL2_TARGETS_WITH_STAT5_BINDING_SITES	-0.469133	0.0390723	0.997651	0.00234921	0.00234921	0.99911	0.58166	0.58166
PURBEY_TARGETS_OF_CTBP1_AND_SATB1_DN	-0.463333	0.0266865	0.997206	0.00279365	0.00279365	0.99911	0.58166	0.58166
DANG_BOUND_BY_MYC	-0.460661	0.0339029	0.996952	0.00304762	0.00304762	0.99911	0.58166	0.58166
ALFANO_MYC_TARGETS	-0.460298	0.0357751	0.99691	0.00308995	0.00308995	0.99911	0.58166	0.58166
GEISS_RESPONSE_TO_DSRNA_DN	-0.456844	0.0370137	0.996698	0.00330159	0.00330159	0.99911	0.58166	0.58166
SHETH_LIVER_CANCER_VS_TXNIP_LOSS_PAM2	-0.456522	0.041585	0.996635	0.00336508	0.00336508	0.99911	0.58166	0.58166
NUNODA_RESPONSE_TO_DASATINIB_IMATINIB_UP	-0.450622	0.0401283	0.996106	0.00389418	0.00389418	0.99911	0.58166	0.58166
REACTOME_NUCLEOTIDE_BINDING_DOMAIN_LEUCINE_RICH_REPEAT_CONTAINING_RECEPTOR_NLR_SIGNALING_PATHWAYS	-0.447101	0.114588	0.995873	0.00412698	0.00412698	0.99911	0.58166	0.58166
REACTOME_NFKB_AND_MAP_KINASES_ACTIVATION_MEDIATED_BY_TLR4_SIGNALING_REPERTOIRE	-0.442202	0.0459167	0.99545	0.00455026	0.00455026	0.999044	0.58166	0.58166
BHATI_G2M_ARREST_BY_2METHOXYESTRADIOL_DN	-0.440715	0.0634285	0.995323	0.00467725	0.00467725	0.999044	0.58166	0.58166
REACTOME_SIGNALING_BY_ERBB4	-0.438089	0.0376984	0.995069	0.00493122	0.00493122	0.999044	0.58166	0.58166
LINDGREN_BLADDER_CANCER_CLUSTER_1_DN	-0.437632	0.0562468	0.995048	0.00495238	0.00495238	0.999044	0.58166	0.58166
BIOCARTA_ARF_PATHWAY	-0.436215	0.0649544	0.995005	0.00499471	0.00499471	0.999044	0.58166	0.58166
CHOW_RASSF1_TARGETS_UP	-0.435308	0.0774229	0.994984	0.00501587	0.00501587	0.999044	0.58166	0.58166
REACTOME_NCAM_SIGNALING_FOR_NEURITE_OUT_GROWTH	-0.434244	0.107977	0.99473	0.00526984	0.00526984	0.999044	0.58166	0.58166
REACTOME_TRIF_MEDIATED_TLR3_SIGNALING	-0.432323	0.0346897	0.99454	0.00546032	0.00546032	0.999044	0.58166	0.58166
MEINHOLD_OVARIAN_CANCER_LOW_GRADE_DN	-0.430701	0.0471811	0.994434	0.00556614	0.00556614	0.999044	0.58166	0.58166
SMIRNOV_RESPONSE_TO_IR_6HR_UP	-0.429648	0.0630522	0.994307	0.00569312	0.00569312	0.999044	0.58166	0.58166
REACTOME_NOD1_2_SIGNALING_PATHWAY	-0.426069	0.0720943	0.993862	0.00613757	0.00613757	0.999044	0.58166	0.58166
LEIN_MEDULLA_MARKERS	-0.41861	0.0629789	0.993058	0.0069418	0.0069418	0.998978	0.58166	0.58166
LI_PROSTATE_CANCER_EPIGENETIC	-0.417333	0.0548892	0.992868	0.00713228	0.00713228	0.998978	0.58166	0.58166
REACTOME_FGFR4_LIGAND_BINDING_AND_ACTIVATION	-0.417127	0.0785591	0.992825	0.0071746	0.0071746	0.998978	0.58166	0.58166
MIKKELSEN_MEF_LCP_WITH_H3K4ME3	-0.41712	0.0369884	0.992825	0.0071746	0.0071746	0.998978	0.58166	0.58166
AGUIRRE_PANCREATIC_CANCER_COPY_NUMBER_DN	-0.416013	0.0269886	0.992762	0.0072381	0.0072381	0.998978	0.58166	0.58166
CHNG_MULTIPLE_MYELOMA_HYPERPLOID_UP	-0.415453	0.051641	0.992677	0.00732275	0.00732275	0.998978	0.58166	0.58166
PENG_GLUTAMINE_DEPRIVATION_DN	-0.414184	0.0640163	0.992466	0.00753439	0.00753439	0.998978	0.58166	0.58166
SHAFFER_IRF4_TARGETS_IN_ACTIVATED_B_LYMPHOCYTE	-0.409321	0.0607395	0.991683	0.00831746	0.00831746	0.998978	0.58166	0.58166
BILANGES_SERUM_SENSITIVE_VIA_TSC2	-0.408387	0.114976	0.991513	0.00848677	0.00848677	0.998978	0.58166	0.58166
LOPEZ_MESOTHELIOMA_SURVIVAL_OVERALL_DN	-0.407509	0.0676262	0.991302	0.00869841	0.00869841	0.998978	0.58166	0.58166
FIGUEROA_AML_METHYLATION_CLUSTER_6_DN	-0.406896	0.0604794	0.991153	0.00884656	0.00884656	0.998978	0.58166	0.58166
REACTOME_TAK1_ACTIVATES_NFKB_BY_PHOSPHORYLATION_AND_ACTIVATION_OF_IKKS_COMPLEX	-0.405879	0.0583913	0.991005	0.00899471	0.00899471	0.998978	0.58166	0.58166
RHODES_CANCER_META_SIGNATURE	-0.405623	0.0372004	0.990963	0.00903704	0.00903704	0.998978	0.58166	0.58166
REACTOME_METABOLISM_OF_MRNA	-0.4051	0.031199	0.990942	0.0090582	0.0090582	0.998978	0.58166	0.58166
REACTOME_OPIOID_SIGNALLING	-0.404677	0.0457809	0.990878	0.00912169	0.00912169	0.998978	0.58166	0.58166
REACTOME_ACTIVATED_TLR4_SIGNALLING	-0.404455	0.0373537	0.990815	0.00918519	0.00918519	0.998978	0.58166	0.58166
KEGG_LYSOSOME	-0.403929	0.0636227	0.99073	0.00926984	0.00926984	0.998978	0.58166	0.58166
REACTOME_TRANSPORT_TO_THE_GOLGI_AND_SUBSEQUENT_MODIFICATION	-0.403761	0.0349545	0.99073	0.00926984	0.00926984	0.998978	0.58166	0.58166
SESTO_RESPONSE_TO_UV_C7	-0.403421	0.0886878	0.990667	0.00933333	0.00933333	0.998978	0.58166	0.58166
HASLINGER_B_CLL_WITH_CHROMOSOME_12_TRISOMY	-0.400419	0.0425261	0.99018	0.00982011	0.00982011	0.998978	0.58166	0.58166
GRAESSMANN_APOPTOSIS_BY_DOXORUBICIN_UP	-0.398923	0.0358391	0.989841	0.0101587	0.0101587	0.998978	0.58166	0.58166
ZHONG_SECRETOME_OF_LUNG_CANCER_AND_FIBROBLAST	-0.396332	0.103823	0.989058	0.0109418	0.0109418	0.998978	0.58166	0.58166
DACOSTA_UV_RESPONSE_VIA_ERCC3_UP	-0.395112	0.0397007	0.988698	0.0113016	0.0113016	0.998978	0.58166	0.58166
DACOSTA_UV_RESPONSE_VIA_ERCC3_COMMON_UP	-0.394704	0.0376762	0.988614	0.0113862	0.0113862	0.998978	0.58166	0.58166
GRAESSMANN_RESPONSE_TO_MC_AND_DOXORUBICIN_UP	-0.394464	0.0419653	0.98855	0.0114497	0.0114497	0.998978	0.58166	0.58166
TONKS_TARGETS_OF_RUNX1_RUNX1T1_FUSION_SUSTAINED_IN_GRANULOCYTE_DN	-0.393645	0.066972	0.988402	0.0115979	0.0115979	0.998978	0.58166	0.58166
MIKKELSEN_ES_LCP_WITH_H3K4ME3	-0.393088	0.0428213	0.988402	0.0115979	0.0115979	0.998978	0.58166	0.58166
BIOCARTA_PGC1A_PATHWAY	-0.391902	0.0370209	0.988106	0.0118942	0.0118942	0.998978	0.58166	0.58166
REACTOME_G1_S_SPECIFIC_TRANSCRIPTION	-0.391703	0.0418178	0.988	0.012	0.012	0.998978	0.58166	0.58166
KEGG_OOCYTE_MEIOSIS	-0.391656	0.0371898	0.987979	0.0120212	0.0120212	0.998978	0.58166	0.58166
JIANG_HYPOXIA_NORMAL	-0.390447	0.0661626	0.987725	0.0122751	0.0122751	0.998978	0.58166	0.58166
REACTOME_INNATE_IMMUNE_SYSTEM	-0.389218	0.0592717	0.98745	0.0125503	0.0125503	0.998978	0.58166	0.58166
TSAI_RESPONSE_TO_RADIATION_THERAPY	-0.388966	0.0791753	0.987386	0.0126138	0.0126138	0.998978	0.58166	0.58166
REACTOME_JNK_C_JUN_KINASES_PHOSPHORYLATION_AND_ACTIVATION_MEDIATED_BY_ACTIVATED_HUMAN_TAK1	-0.388492	0.0668635	0.987259	0.0127407	0.0127407	0.998978	0.58166	0.58166
PID_P73PATHWAY	-0.388016	0.0683358	0.987196	0.0128042	0.0128042	0.998978	0.58166	0.58166
ONKEN_UVEAL_MELANOMA_UP	-0.386502	0.044222	0.986836	0.013164	0.013164	0.998978	0.58166	0.58166
PILON_KLF1_TARGETS_DN	-0.38644	0.0580081	0.986815	0.0131852	0.0131852	0.998978	0.58166	0.58166
GUENTHER_GROWTH_SPHERICAL_VS_ADHERENT_DN	-0.385714	0.058487	0.986688	0.0133122	0.0133122	0.998978	0.58166	0.58166
KEGG_LONG_TERM_POTENTIATION	-0.38554	0.041965	0.986646	0.0133545	0.0133545	0.998978	0.58166	0.58166
PID_ARF6_DOWNSTREAM_PATHWAY	-0.384867	0.0727811	0.986519	0.0134815	0.0134815	0.998978	0.58166	0.58166
LIU_LIVER_CANCER	-0.383869	0.0484244	0.986328	0.013672	0.013672	0.998978	0.58166	0.58166
REACTOME_BILE_SALT_AND_ORGANIC_ANION_SLC_TRANSPORTERS	-0.383825	0.0279753	0.986328	0.013672	0.013672	0.998978	0.58166	0.58166
VERRECCHIA_EARLY_RESPONSE_TO_TGFB1	-0.381449	0.0817812	0.985862	0.0141376	0.0141376	0.998978	0.58166	0.58166
REACTOME_E2F_MEDIATED_REGULATION_OF_DNA_REPLICATION	-0.381423	0.036961	0.985841	0.0141587	0.0141587	0.998978	0.58166	0.58166
KENNY_CTNNB1_TARGETS_UP	-0.381341	0.0445209	0.985799	0.0142011	0.0142011	0.998978	0.58166	0.58166
BURTON_ADIPOGENESIS_2	-0.380536	0.0421221	0.98563	0.0143704	0.0143704	0.998978	0.58166	0.58166
REACTOME_REGULATION_OF_WATER_BALANCE_BY_RENAL_AQUAPORINS	-0.380289	0.0402311	0.985587	0.0144127	0.0144127	0.998978	0.58166	0.58166
REACTOME_METABOLISM_OF_POLYAMINES	-0.379585	0.0565078	0.985439	0.0145608	0.0145608	0.998978	0.58166	0.58166
LOPEZ_MESOTHELIOMA_SURVIVAL_DN	-0.379498	0.0436744	0.985439	0.0145608	0.0145608	0.998978	0.58166	0.58166
FERRANDO_T_ALL_WITH_MLL_ENL_FUSION_DN	-0.378644	0.0387933	0.985249	0.0147513	0.0147513	0.998978	0.58166	0.58166
NADLER_OBESITY_DN	-0.377267	0.0628735	0.98491	0.0150899	0.0150899	0.998978	0.58166	0.58166
PID_RAC1_PATHWAY	-0.37684	0.0479731	0.984847	0.0151534	0.0151534	0.998978	0.58166	0.58166
WANG_NEOPLASTIC_TRANSFORMATION_BY_CCND1_MYC	-0.376768	0.0481271	0.984825	0.0151746	0.0151746	0.998978	0.58166	0.58166
KEGG_PANCREATIC_CANCER	-0.376255	0.0662825	0.984677	0.0153228	0.0153228	0.998978	0.58166	0.58166
BYSTRYKH_HEMATOPOIESIS_STEM_CELL_AND_BRAIN_QTL_TRANS	-0.375964	0.0389596	0.984614	0.0153862	0.0153862	0.998978	0.58166	0.58166
REACTOME_CREB_PHOSPHORYLATION_THROUGH_THE_ACTIVATION_OF_CAMKII	-0.37477	0.0618367	0.984275	0.0157249	0.0157249	0.998978	0.58166	0.58166
JOHANSSON_GLIOMAGENESIS_BY_PDGFB_DN	-0.374699	0.0770621	0.984254	0.015746	0.015746	0.998978	0.58166	0.58166
PURBEY_TARGETS_OF_CTBP1_NOT_SATB1_UP	-0.373421	0.0545018	0.983979	0.0160212	0.0160212	0.998978	0.58166	0.58166
REACTOME_RAS_ACTIVATION_UOPN_CA2_INFUX_THROUGH_NMDA_RECEPTOR	-0.372053	0.0566357	0.98364	0.0163598	0.0163598	0.998978	0.58166	0.58166
MEISSNER_ES_ICP_WITH_H3K4ME3_AND_H3K27ME3	-0.371902	0.043236	0.983619	0.016381	0.016381	0.998978	0.58166	0.58166
MAHADEVAN_RESPONSE_TO_MP470_UP	-0.371257	0.0596193	0.983471	0.0165291	0.0165291	0.998978	0.58166	0.58166
REACTOME_SYNTHESIS_OF_SUBSTRATES_IN_N_GLYCAN_BIOSYTHESIS	-0.370809	0.0779348	0.983365	0.0166349	0.0166349	0.998978	0.58166	0.58166
REACTOME_NFKB_ACTIVATION_THROUGH_FADD_RIP1_PATHWAY_MEDIATED_BY_CASPASE_8_AND10	-0.370618	0.108306	0.98328	0.0167196	0.0167196	0.998978	0.58166	0.58166
KORKOLA_TERATOMA_UP	-0.370289	0.105702	0.983217	0.0167831	0.0167831	0.998978	0.58166	0.58166
REACTOME_DOWNSTREAM_SIGNALING_EVENTS_OF_B_CELL_RECEPTOR_BCR	-0.369905	0.0509087	0.983153	0.0168466	0.0168466	0.998978	0.58166	0.58166
KEGG_GAP_JUNCTION	-0.368488	0.0809148	0.982815	0.0171852	0.0171852	0.998978	0.58166	0.58166
MARCHINI_TRABECTEDIN_RESISTANCE_UP	-0.367676	0.0353738	0.982603	0.0173968	0.0173968	0.998978	0.58166	0.58166
ZHOU_TNF_SIGNALING_4HR	-0.366756	0.0336606	0.982307	0.0176931	0.0176931	0.998978	0.58166	0.58166
PID_A6B1_A6B4_INTEGRIN_PATHWAY	-0.365944	0.0559927	0.982116	0.0178836	0.0178836	0.998978	0.58166	0.58166
BAKER_HEMATOPOESIS_STAT1_TARGETS	-0.365922	0.0597428	0.982095	0.0179048	0.0179048	0.998978	0.58166	0.58166
ENK_UV_RESPONSE_KERATINOCYTE_DN	-0.365909	0.0680612	0.982095	0.0179048	0.0179048	0.998978	0.58166	0.58166
COURTOIS_SENESCENCE_TRIGGERS	-0.365662	0.106276	0.982011	0.0179894	0.0179894	0.998978	0.58166	0.58166
REACTOME_AQUAPORIN_MEDIATED_TRANSPORT	-0.365241	0.0543788	0.981841	0.0181587	0.0181587	0.998978	0.58166	0.58166
PID_AP1_PATHWAY	-0.364017	0.0516493	0.981481	0.0185185	0.0185185	0.998978	0.58166	0.58166
BIOCARTA_SRCRPTP_PATHWAY	-0.363591	0.0777238	0.981376	0.0186243	0.0186243	0.998978	0.58166	0.58166
BIOCARTA_FAS_PATHWAY	-0.363391	0.0732738	0.981354	0.0186455	0.0186455	0.998978	0.58166	0.58166
BIOCARTA_GPCR_PATHWAY	-0.363178	0.0676955	0.981249	0.0187513	0.0187513	0.998978	0.58166	0.58166
KEGG_INOSITOL_PHOSPHATE_METABOLISM	-0.362578	0.0685795	0.981228	0.0187725	0.0187725	0.998978	0.58166	0.58166
GLINSKY_CANCER_DEATH_UP	-0.360803	0.0745305	0.980762	0.0192381	0.0192381	0.998978	0.58166	0.58166
JI_RESPONSE_TO_FSH_UP	-0.360715	0.0370179	0.980741	0.0192593	0.0192593	0.998978	0.58166	0.58166
BIOCARTA_GLEEVEC_PATHWAY	-0.360209	0.0436222	0.980656	0.0193439	0.0193439	0.998978	0.58166	0.58166
IVANOVA_HEMATOPOIESIS_STEM_CELL_SHORT_TERM	-0.359812	0.0551154	0.980508	0.0194921	0.0194921	0.998978	0.58166	0.58166
REACTOME_SYNTHESIS_OF_PIPS_AT_THE_EARLY_ENDOSOME_MEMBRANE	-0.359738	0.111383	0.980487	0.0195132	0.0195132	0.998978	0.58166	0.58166
REACTOME_BASIGIN_INTERACTIONS	-0.359554	0.0616302	0.980487	0.0195132	0.0195132	0.998978	0.58166	0.58166
SMIRNOV_RESPONSE_TO_IR_6HR_DN	-0.35945	0.0793213	0.980444	0.0195556	0.0195556	0.998978	0.58166	0.58166
REACTOME_SIGNALING_BY_PDGF	-0.359192	0.0635762	0.980402	0.0195979	0.0195979	0.998978	0.58166	0.58166
REACTOME_THE_ACTIVATION_OF_ARYLSULFATASES	-0.359118	0.0454037	0.980381	0.019619	0.019619	0.998978	0.58166	0.58166
YORDY_RECIPROCAL_REGULATION_BY_ETS1_AND_SP100_UP	-0.35756	0.0677516	0.979831	0.0201693	0.0201693	0.998978	0.58166	0.58166
REACTOME_RNA_POL_III_TRANSCRIPTION_TERMINATION	-0.35686	0.059419	0.979577	0.0204233	0.0204233	0.998978	0.58166	0.58166
LIU_TARGETS_OF_VMYB_VS_CMYB_UP	-0.356336	0.0738459	0.979429	0.0205714	0.0205714	0.998978	0.58166	0.58166
MANTOVANI_NFKB_TARGETS_DN	-0.35572	0.0803809	0.979175	0.0208254	0.0208254	0.998978	0.58166	0.58166
CAFFAREL_RESPONSE_TO_THC_DN	-0.355377	0.0389147	0.979111	0.0208889	0.0208889	0.998978	0.58166	0.58166
YAMASHITA_LIVER_CANCER_STEM_CELL_DN	-0.35473	0.0462681	0.978984	0.0210159	0.0210159	0.998978	0.58166	0.58166
REACTOME_TGF_BETA_RECEPTOR_SIGNALING_IN_EMT_EPITHELIAL_TO_MESENCHYMAL_TRANSITION	-0.354684	0.0771212	0.978963	0.021037	0.021037	0.998978	0.58166	0.58166
AIYAR_COBRA1_TARGETS_DN	-0.354482	0.0559883	0.978836	0.021164	0.021164	0.998978	0.58166	0.58166
REACTOME_MRNA_3_END_PROCESSING	-0.354446	0.0693002	0.978836	0.021164	0.021164	0.998978	0.58166	0.58166
REACTOME_RECRUITMENT_OF_MITOTIC_CENTROSOME_PROTEINS_AND_COMPLEXES	-0.354206	0.0726212	0.978709	0.021291	0.021291	0.998978	0.58166	0.58166
LOPEZ_MBD_TARGETS	-0.353795	0.0417884	0.978519	0.0214815	0.0214815	0.998978	0.58166	0.58166
REACTOME_ACTIVATION_OF_NF_KAPPAB_IN_B_CELLS	-0.353486	0.0576986	0.978434	0.0215661	0.0215661	0.998978	0.58166	0.58166
REACTOME_OPSINS	-0.353184	0.128514	0.978307	0.0216931	0.0216931	0.998978	0.58166	0.58166
SHEPARD_BMYB_MORPHOLINO_DN	-0.352746	0.0343695	0.978159	0.0218413	0.0218413	0.998978	0.58166	0.58166
BROWN_MYELOID_CELL_DEVELOPMENT_DN	-0.352037	0.0778052	0.977926	0.0220741	0.0220741	0.998978	0.58166	0.58166
REACTOME_THROMBOXANE_SIGNALLING_THROUGH_TP_RECEPTOR	-0.351975	0.0743525	0.977926	0.0220741	0.0220741	0.998978	0.58166	0.58166
BENPORATH_ES_CORE_NINE	-0.351826	0.0481858	0.977884	0.0221164	0.0221164	0.998978	0.58166	0.58166
FLECHNER_PBL_KIDNEY_TRANSPLANT_REJECTED_VS_OK_DN	-0.351349	0.0419877	0.977714	0.0222857	0.0222857	0.998978	0.58166	0.58166
REACTOME_KERATAN_SULFATE_BIOSYNTHESIS	-0.351222	0.0980355	0.97763	0.0223704	0.0223704	0.998978	0.58166	0.58166
MEDINA_SMARCA4_TARGETS	-0.351221	0.0594394	0.97763	0.0223704	0.0223704	0.998978	0.58166	0.58166
FLECHNER_PBL_KIDNEY_TRANSPLANT_OK_VS_DONOR_UP	-0.351012	0.0714994	0.977545	0.022455	0.022455	0.998978	0.58166	0.58166
REACTOME_P53_DEPENDENT_G1_DNA_DAMAGE_RESPONSE	-0.350424	0.0527408	0.977333	0.0226667	0.0226667	0.998978	0.58166	0.58166
FULCHER_INFLAMMATORY_RESPONSE_LECTIN_VS_LPS_UP	-0.350149	0.0700595	0.977206	0.0227937	0.0227937	0.998978	0.58166	0.58166
PID_DELTA_NP63_PATHWAY	-0.349923	0.0366368	0.977079	0.0229206	0.0229206	0.998978	0.58166	0.58166
HASLINGER_B_CLL_WITH_6Q21_DELETION	-0.348961	0.0805964	0.976677	0.0233228	0.0233228	0.998978	0.58166	0.58166
REACTOME_ACTIVATED_TAK1_MEDIATES_P38_MAPK_ACTIVATION	-0.34881	0.0516712	0.976593	0.0234074	0.0234074	0.998978	0.58166	0.58166
IVANOVA_HEMATOPOIESIS_LATE_PROGENITOR	-0.348577	0.0733882	0.976444	0.0235556	0.0235556	0.998978	0.58166	0.58166
REACTOME_CONVERSION_FROM_APC_C_CDC20_TO_APC_C_CDH1_IN_LATE_ANAPHASE	-0.347856	0.0456378	0.976233	0.0237672	0.0237672	0.998978	0.58166	0.58166
MULLIGHAN_MLL_SIGNATURE_2_UP	-0.346329	0.05374	0.975661	0.0243386	0.0243386	0.998978	0.58166	0.58166
KRIEG_HYPOXIA_NOT_VIA_KDM3A	-0.346323	0.0672601	0.975661	0.0243386	0.0243386	0.998978	0.58166	0.58166
BIOCARTA_EGF_PATHWAY	-0.345976	0.0669638	0.975619	0.024381	0.024381	0.998978	0.58166	0.58166
TARTE_PLASMA_CELL_VS_PLASMABLAST_DN	-0.345582	0.0395506	0.975513	0.0244868	0.0244868	0.998978	0.58166	0.58166
PEART_HDAC_PROLIFERATION_CLUSTER_UP	-0.345433	0.073047	0.975492	0.0245079	0.0245079	0.998978	0.58166	0.58166
REACTOME_NEUROTRANSMITTER_RELEASE_CYCLE	-0.345082	0.0764825	0.975344	0.0246561	0.0246561	0.998978	0.58166	0.58166
KUROKAWA_LIVER_CANCER_CHEMOTHERAPY_UP	-0.344693	0.0691026	0.975069	0.0249312	0.0249312	0.998978	0.58166	0.58166
REACTOME_TRAF6_MEDIATED_NFKB_ACTIVATION	-0.343887	0.0698274	0.974815	0.0251852	0.0251852	0.998978	0.58166	0.58166
RICKMAN_HEAD_AND_NECK_CANCER_C	-0.342497	0.094054	0.974349	0.0256508	0.0256508	0.998978	0.58166	0.58166
CHICAS_RB1_TARGETS_SENESCENT	-0.341979	0.0446549	0.974138	0.0258624	0.0258624	0.998978	0.58166	0.58166
REACTOME_TANDEM_PORE_DOMAIN_POTASSIUM_CHANNELS	-0.341665	0.0294016	0.973989	0.0260106	0.0260106	0.998978	0.58166	0.58166
KYNG_RESPONSE_TO_H2O2	-0.341302	0.0702076	0.97382	0.0261799	0.0261799	0.998978	0.58166	0.58166
BOYAULT_LIVER_CANCER_SUBCLASS_G56_UP	-0.341175	0.0629987	0.973778	0.0262222	0.0262222	0.998978	0.58166	0.58166
ZHAN_EARLY_DIFFERENTIATION_GENES_UP	-0.341052	0.0381435	0.973757	0.0262434	0.0262434	0.998978	0.58166	0.58166
REACTOME_COMMON_PATHWAY	-0.340411	0.0639851	0.97346	0.0265397	0.0265397	0.998978	0.58166	0.58166
TURJANSKI_MAPK8_AND_MAPK9_TARGETS	-0.340252	0.0514474	0.973397	0.0266032	0.0266032	0.998978	0.58166	0.58166
MIKKELSEN_ES_ICP_WITH_H3K4ME3_AND_H3K27ME3	-0.339838	0.0528114	0.973228	0.0267725	0.0267725	0.998978	0.58166	0.58166
REACTOME_BASE_EXCISION_REPAIR	-0.33947	0.0649871	0.973058	0.0269418	0.0269418	0.998978	0.58166	0.58166
SHIN_B_CELL_LYMPHOMA_CLUSTER_1	-0.339114	0.0863014	0.972762	0.0272381	0.0272381	0.998978	0.58166	0.58166
LI_CYTIDINE_ANALOG_PATHWAY	-0.338376	0.106257	0.972466	0.0275344	0.0275344	0.998978	0.58166	0.58166
REACTOME_SPHINGOLIPID_METABOLISM	-0.337929	0.0486152	0.972275	0.0277249	0.0277249	0.998978	0.58166	0.58166
ZAMORA_NOS2_TARGETS_UP	-0.337929	0.0528565	0.972275	0.0277249	0.0277249	0.998978	0.58166	0.58166
KIM_WT1_TARGETS_12HR_DN	-0.337728	0.0635542	0.97219	0.0278095	0.0278095	0.998978	0.58166	0.58166
BYSTRYKH_HEMATOPOIESIS_STEM_CELL_IL3RA	-0.336971	0.0540461	0.971894	0.0281058	0.0281058	0.998978	0.58166	0.58166
ZHU_CMV_8_HR_UP	-0.336633	0.0797303	0.971683	0.0283175	0.0283175	0.998978	0.58166	0.58166
REACTOME_APOPTOSIS	-0.336299	0.0493416	0.971661	0.0283386	0.0283386	0.998978	0.58166	0.58166
REACTOME_SYNTHESIS_OF_VERY_LONG_CHAIN_FATTY_ACYL_COAS	-0.336243	0.0616293	0.971661	0.0283386	0.0283386	0.998978	0.58166	0.58166
GRAESSMANN_RESPONSE_TO_MC_AND_SERUM_DEPRIVATION_DN	-0.336006	0.101263	0.971598	0.0284021	0.0284021	0.998978	0.58166	0.58166
GRAESSMANN_APOPTOSIS_BY_SERUM_DEPRIVATION_UP	-0.335915	0.0609357	0.971556	0.0284444	0.0284444	0.998978	0.58166	0.58166
GAUSSMANN_MLL_AF4_FUSION_TARGETS_D_DN	-0.33565	0.0508772	0.971471	0.0285291	0.0285291	0.998978	0.58166	0.58166
MMS_MOUSE_LYMPH_HIGH_4HRS_UP	-0.334811	0.0419303	0.971026	0.0289735	0.0289735	0.998978	0.58166	0.58166
POS_RESPONSE_TO_HISTAMINE_DN	-0.334782	0.036668	0.971026	0.0289735	0.0289735	0.998978	0.58166	0.58166
PENG_GLUCOSE_DEPRIVATION_UP	-0.334533	0.0716233	0.970921	0.0290794	0.0290794	0.998978	0.58166	0.58166
YAO_HOXA10_TARGETS_VIA_PROGESTERONE_DN	-0.33366	0.0854028	0.970646	0.0293545	0.0293545	0.998978	0.58166	0.58166
REACTOME_TOLL_RECEPTOR_CASCADES	-0.333227	0.0404638	0.970455	0.029545	0.029545	0.998978	0.58166	0.58166
BIOCARTA_CDC42RAC_PATHWAY	-0.332977	0.0485574	0.970392	0.0296085	0.0296085	0.998978	0.58166	0.58166
GARGALOVIC_RESPONSE_TO_OXIDIZED_PHOSPHOLIPIDS_TURQUOISE_UP	-0.332743	0.0475933	0.970265	0.0297354	0.0297354	0.998978	0.58166	0.58166
REACTOME_DOWNSTREAM_SIGNAL_TRANSDUCTION	-0.332694	0.0349442	0.970222	0.0297778	0.0297778	0.998978	0.58166	0.58166
REACTOME_CYTOKINE_SIGNALING_IN_IMMUNE_SYSTEM	-0.332492	0.0592021	0.970095	0.0299048	0.0299048	0.998978	0.58166	0.58166
VERRECCHIA_RESPONSE_TO_TGFB1_C1	-0.332392	0.062478	0.970053	0.0299471	0.0299471	0.998978	0.58166	0.58166
MORI_PRE_BI_LYMPHOCYTE_UP	-0.332385	0.0463988	0.970053	0.0299471	0.0299471	0.998978	0.58166	0.58166
RIZKI_TUMOR_INVASIVENESS_2D_DN	-0.332079	0.0375994	0.969947	0.0300529	0.0300529	0.998978	0.58166	0.58166
MARSHALL_VIRAL_INFECTION_RESPONSE_DN	-0.331887	0.0873908	0.969926	0.0300741	0.0300741	0.998978	0.58166	0.58166
NIKOLSKY_BREAST_CANCER_12Q24_AMPLICON	-0.331814	0.0387592	0.969884	0.0301164	0.0301164	0.998978	0.58166	0.58166
BIOCARTA_RAS_PATHWAY	-0.331424	0.0838809	0.969651	0.0303492	0.0303492	0.998978	0.58166	0.58166
AFFAR_YY1_TARGETS_DN	-0.330919	0.0599507	0.969439	0.0305608	0.0305608	0.998978	0.58166	0.58166
MODY_HIPPOCAMPUS_NEONATAL	-0.330706	0.0565199	0.969333	0.0306667	0.0306667	0.998978	0.58166	0.58166
ZHAN_MULTIPLE_MYELOMA_HP_UP	-0.330457	0.0422621	0.96927	0.0307302	0.0307302	0.998978	0.58166	0.58166
REACTOME_GAMMA_CARBOXYLATION_TRANSPORT_AND_AMINO_TERMINAL_CLEAVAGE_OF_PROTEINS	-0.330327	0.0536165	0.969164	0.030836	0.030836	0.998978	0.58166	0.58166
BENPORATH_MYC_MAX_TARGETS	-0.330223	0.082667	0.969101	0.0308995	0.0308995	0.998978	0.58166	0.58166
UROSEVIC_RESPONSE_TO_IMIQUIMOD	-0.330055	0.049454	0.968995	0.0310053	0.0310053	0.998978	0.58166	0.58166
WAKABAYASHI_ADIPOGENESIS_PPARG_RXRA_BOUND_36HR	-0.330044	0.0580192	0.968995	0.0310053	0.0310053	0.998978	0.58166	0.58166
NIKOLSKY_BREAST_CANCER_8P12_P11_AMPLICON	-0.329696	0.0484234	0.968847	0.0311534	0.0311534	0.998978	0.58166	0.58166
AMIT_EGF_RESPONSE_40_MCF10A	-0.329097	0.0534922	0.968508	0.0314921	0.0314921	0.998978	0.58166	0.58166
BIOCARTA_CASPASE_PATHWAY	-0.328906	0.0735197	0.968402	0.0315979	0.0315979	0.998978	0.58166	0.58166
VANTVEER_BREAST_CANCER_ESR1_DN	-0.32847	0.0656531	0.96819	0.0318095	0.0318095	0.998978	0.58166	0.58166
REACTOME_ACTIVATION_OF_NMDA_RECEPTOR_UPON_GLUTAMATE_BINDING_AND_POSTSYNAPTIC_EVENTS	-0.328215	0.0782046	0.968085	0.0319153	0.0319153	0.998978	0.58166	0.58166
SU_LIVER	-0.328189	0.0765775	0.968085	0.0319153	0.0319153	0.998978	0.58166	0.58166
ONO_FOXP3_TARGETS_UP	-0.327776	0.073141	0.967831	0.0321693	0.0321693	0.998978	0.58166	0.58166
MORI_SMALL_PRE_BII_LYMPHOCYTE_DN	-0.327709	0.0379873	0.96781	0.0321905	0.0321905	0.998978	0.58166	0.58166
REACTOME_POST_CHAPERONIN_TUBULIN_FOLDING_PATHWAY	-0.327656	0.0545232	0.967767	0.0322328	0.0322328	0.998978	0.58166	0.58166
COLLER_MYC_TARGETS_UP	-0.327585	0.0448462	0.967746	0.032254	0.032254	0.998978	0.58166	0.58166
SA_REG_CASCADE_OF_CYCLIN_EXPR	-0.32681	0.0365147	0.967429	0.0325714	0.0325714	0.998978	0.58166	0.58166
MYLLYKANGAS_AMPLIFICATION_HOT_SPOT_15	-0.326334	0.0414841	0.967217	0.0327831	0.0327831	0.998978	0.58166	0.58166
VERRECCHIA_RESPONSE_TO_TGFB1_C3	-0.326066	0.0848973	0.966984	0.0330159	0.0330159	0.998978	0.58166	0.58166
GAZDA_DIAMOND_BLACKFAN_ANEMIA_ERYTHROID_DN	-0.325781	0.0413958	0.966878	0.0331217	0.0331217	0.998978	0.58166	0.58166
VERRECCHIA_RESPONSE_TO_TGFB1_C5	-0.325449	0.0569613	0.966646	0.0333545	0.0333545	0.998978	0.58166	0.58166
BERNARD_PPAPDC1B_TARGETS_DN	-0.325442	0.0661257	0.966646	0.0333545	0.0333545	0.998978	0.58166	0.58166
REACTOME_SIGNALING_BY_NODAL	-0.324996	0.0668103	0.966349	0.0336508	0.0336508	0.998978	0.58166	0.58166
GENTLES_LEUKEMIC_STEM_CELL_DN	-0.324791	0.0452628	0.966286	0.0337143	0.0337143	0.998978	0.58166	0.58166
MCBRYAN_TERMINAL_END_BUD_DN	-0.324727	0.0815437	0.966222	0.0337778	0.0337778	0.998978	0.58166	0.58166
MOOTHA_GLYCOLYSIS	-0.324571	0.0491046	0.966116	0.0338836	0.0338836	0.998978	0.58166	0.58166
KEGG_PHOSPHATIDYLINOSITOL_SIGNALING_SYSTEM	-0.323878	0.0416006	0.96582	0.0341799	0.0341799	0.998978	0.58166	0.58166
IM_SREBF1A_TARGETS	-0.323832	0.0748833	0.96582	0.0341799	0.0341799	0.998978	0.58166	0.58166
JOHANSSON_BRAIN_CANCER_EARLY_VS_LATE_DN	-0.323745	0.0920345	0.965757	0.0342434	0.0342434	0.998978	0.58166	0.58166
KEGG_PROGESTERONE_MEDIATED_OOCYTE_MATURATION	-0.323543	0.0356713	0.965608	0.0343915	0.0343915	0.998978	0.58166	0.58166
YIH_RESPONSE_TO_ARSENITE_C3	-0.323266	0.0505736	0.965566	0.0344339	0.0344339	0.998978	0.58166	0.58166
REACTOME_HIV_INFECTION	-0.323109	0.0471305	0.96546	0.0345397	0.0345397	0.998978	0.58166	0.58166
BIOCARTA_G2_PATHWAY	-0.323085	0.082751	0.96546	0.0345397	0.0345397	0.998978	0.58166	0.58166
KOKKINAKIS_METHIONINE_DEPRIVATION_48HR_UP	-0.322945	0.0580495	0.965439	0.0345608	0.0345608	0.998978	0.58166	0.58166
REACTOME_INTEGRATION_OF_PROVIRUS	-0.322692	0.120297	0.965185	0.0348148	0.0348148	0.998978	0.58166	0.58166
AMUNDSON_GENOTOXIC_SIGNATURE	-0.322531	0.0414074	0.965143	0.0348571	0.0348571	0.998978	0.58166	0.58166
FINETTI_BREAST_CANCERS_KINOME_GRAY	-0.322386	0.0929989	0.965079	0.0349206	0.0349206	0.998978	0.58166	0.58166
REACTOME_APOPTOSIS_INDUCED_DNA_FRAGMENTATION	-0.321508	0.0697597	0.964593	0.0354074	0.0354074	0.998978	0.58166	0.58166
KYNG_DNA_DAMAGE_BY_GAMMA_RADIATION	-0.321424	0.0363414	0.964571	0.0354286	0.0354286	0.998978	0.58166	0.58166
KAYO_AGING_MUSCLE_DN	-0.320793	0.0603211	0.96419	0.0358095	0.0358095	0.998978	0.58166	0.58166
SCHLOSSER_MYC_TARGETS_AND_SERUM_RESPONSE_UP	-0.320614	0.0646152	0.964063	0.0359365	0.0359365	0.998978	0.58166	0.58166
WORSCHECH_TUMOR_REJECTION_DN	-0.320451	0.0842238	0.963937	0.0360635	0.0360635	0.998978	0.58166	0.58166
KEGG_CYTOSOLIC_DNA_SENSING_PATHWAY	-0.320121	0.0802226	0.96381	0.0361905	0.0361905	0.998978	0.58166	0.58166
ENK_UV_RESPONSE_KERATINOCYTE_UP	-0.320112	0.0724539	0.96381	0.0361905	0.0361905	0.998978	0.58166	0.58166
BOWIE_RESPONSE_TO_EXTRACELLULAR_MATRIX	-0.320083	0.0395946	0.96381	0.0361905	0.0361905	0.998978	0.58166	0.58166
MIKKELSEN_IPS_LCP_WITH_H3K27ME3	-0.31984	0.0671869	0.963619	0.036381	0.036381	0.998978	0.58166	0.58166
JAZAG_TGFB1_SIGNALING_DN	-0.319564	0.0808408	0.963492	0.0365079	0.0365079	0.998978	0.58166	0.58166
DORN_ADENOVIRUS_INFECTION_12HR_DN	-0.319397	0.0496182	0.963323	0.0366772	0.0366772	0.998978	0.58166	0.58166
GABRIELY_MIR21_TARGETS	0.244498	0.0609792	0.13782	0.86218	0.13782	0.998978	0.907214	0.998978
REACTOME_OLFACTORY_SIGNALING_PATHWAY	0.244554	0.0373872	0.137757	0.862243	0.137757	0.998978	0.907214	0.998978
PID_WNT_SIGNALING_PATHWAY	0.244579	0.0688622	0.137714	0.862286	0.137714	0.998978	0.907214	0.998978
JI_METASTASIS_REPRESSED_BY_STK11	0.245028	0.0652624	0.136931	0.863069	0.136931	0.998978	0.907803	0.998978
SMID_BREAST_CANCER_LUMINAL_B_UP	0.245175	0.0760562	0.136762	0.863238	0.136762	0.998978	0.907803	0.998978
PID_DNA_PK_PATHWAY	0.245302	0.071699	0.136487	0.863513	0.136487	0.998978	0.907803	0.998978
PYEON_HPV_POSITIVE_TUMORS_DN	0.245738	0.0672193	0.136	0.864	0.136	0.998978	0.907803	0.998978
REACTOME_SIGNALING_BY_NOTCH4	0.245797	0.0751792	0.135915	0.864085	0.135915	0.998978	0.907803	0.998978
BIOCARTA_CSK_PATHWAY	0.245871	0.0928063	0.13581	0.86419	0.13581	0.998978	0.907803	0.998978
CAIRO_LIVER_DEVELOPMENT_UP	0.245886	0.0814827	0.13581	0.86419	0.13581	0.998978	0.907803	0.998978
CARDOSO_RESPONSE_TO_GAMMA_RADIATION_AND_3AB	0.24679	0.0675009	0.134265	0.865735	0.134265	0.998978	0.909224	0.998978
MIZUKAMI_HYPOXIA_DN	0.247091	0.0707546	0.133651	0.866349	0.133651	0.998978	0.909667	0.998978
HAHTOLA_CTCL_PATHOGENESIS	0.247223	0.0944196	0.133439	0.866561	0.133439	0.998978	0.909687	0.998978
DORMOY_ELAVL1_TARGETS	0.247554	0.0732202	0.132741	0.867259	0.132741	0.998978	0.910218	0.998978
PLASARI_TGFB1_TARGETS_1HR_DN	0.247671	0.066007	0.132487	0.867513	0.132487	0.998978	0.910235	0.998978
CHEOK_RESPONSE_TO_MERCAPTOPURINE_AND_LD_MTX_DN	0.247767	0.0806404	0.132339	0.867661	0.132339	0.998978	0.910235	0.998978
BUDHU_LIVER_CANCER_METASTASIS_DN	0.248169	0.072421	0.131534	0.868466	0.131534	0.998978	0.910877	0.998978
REACTOME_TRAF6_MEDIATED_IRF7_ACTIVATION	0.248786	0.0891385	0.130434	0.869566	0.130434	0.998978	0.91169	0.998978
RICKMAN_METASTASIS_UP	0.248886	0.0426516	0.130307	0.869693	0.130307	0.998978	0.91169	0.998978
REACTOME_ACYL_CHAIN_REMODELLING_OF_PE	0.248991	0.0685702	0.13018	0.86982	0.13018	0.998978	0.91169	0.998978
LEONARD_HYPOXIA	0.249457	0.0941673	0.129291	0.870709	0.129291	0.998978	0.912395	0.998978
HARRIS_BRAIN_CANCER_PROGENITORS	0.249597	0.086825	0.129122	0.870878	0.129122	0.998978	0.912395	0.998978
JUBAN_TARGETS_OF_SPI1_AND_FLI1_DN	0.24995	0.0517708	0.128677	0.871323	0.128677	0.998978	0.912564	0.998978
IRITANI_MAD1_TARGETS_UP	0.25006	0.066697	0.128529	0.871471	0.128529	0.998978	0.912564	0.998978
CHIANG_LIVER_CANCER_SUBCLASS_PROLIFERATION_DN	0.250194	0.0627767	0.128381	0.871619	0.128381	0.998978	0.912564	0.998978
PID_SYNDECAN_3_PATHWAY	0.250714	0.0679179	0.127365	0.872635	0.127365	0.998978	0.913223	0.998978
GUTIERREZ_WALDENSTROEMS_MACROGLOBULINEMIA_1_UP	0.250726	0.0739968	0.127365	0.872635	0.127365	0.998978	0.913223	0.998978
SCHAEFFER_PROSTATE_DEVELOPMENT_AND_CANCER_BOX5_DN	0.250919	0.0667893	0.127069	0.872931	0.127069	0.998978	0.91333	0.998978
MCCABE_HOXC6_TARGETS_UP	0.251237	0.032402	0.126561	0.873439	0.126561	0.998978	0.91366	0.998978
SCHAEFFER_SOX9_TARGETS_IN_PROSTATE_DEVELOPMENT_DN	0.251374	0.0787695	0.126243	0.873757	0.126243	0.998978	0.913789	0.998978
MIKKELSEN_MCV6_LCP_WITH_H3K27ME3	0.251657	0.0893629	0.125735	0.874265	0.125735	0.998978	0.913929	0.998978
YAO_TEMPORAL_RESPONSE_TO_PROGESTERONE_CLUSTER_2	0.25176	0.0717423	0.125524	0.874476	0.125524	0.998978	0.913929	0.998978
REACTOME_BETA_DEFENSINS	0.251937	0.0608007	0.125228	0.874772	0.125228	0.998978	0.913929	0.998978
CHIANG_LIVER_CANCER_SUBCLASS_CTNNB1_UP	0.251947	0.0566992	0.125228	0.874772	0.125228	0.998978	0.913929	0.998978
NAGY_PCAF_COMPONENTS_HUMAN	0.252004	0.079008	0.125143	0.874857	0.125143	0.998978	0.913929	0.998978
BROWNE_HCMV_INFECTION_16HR_DN	0.252369	0.0720858	0.124571	0.875429	0.124571	0.998978	0.914122	0.998978
BERTUCCI_INVASIVE_CARCINOMA_DUCTAL_VS_LOBULAR_UP	0.252385	0.0730519	0.124571	0.875429	0.124571	0.998978	0.914122	0.998978
REACTOME_ETHANOL_OXIDATION	0.252672	0.0890455	0.124317	0.875683	0.124317	0.998978	0.914137	0.998978
WONG_ENDMETRIUM_CANCER_UP	0.252803	0.0678236	0.124169	0.875831	0.124169	0.998978	0.914137	0.998978
REACTOME_NRAGE_SIGNALS_DEATH_THROUGH_JNK	0.253064	0.0690125	0.123894	0.876106	0.123894	0.998978	0.914223	0.998978
KIM_GLIS2_TARGETS_DN	0.254053	0.0928185	0.122265	0.877735	0.122265	0.998978	0.915721	0.998978
PYEON_CANCER_HEAD_AND_NECK_VS_CERVICAL_DN	0.254914	0.0442118	0.120635	0.879365	0.120635	0.998978	0.917219	0.998978
NOUZOVA_METHYLATED_IN_APL	0.255122	0.0364363	0.12019	0.87981	0.12019	0.998978	0.91748	0.998978
TURASHVILI_BREAST_DUCTAL_CARCINOMA_VS_DUCTAL_NORMAL_DN	0.255884	0.0692863	0.11928	0.88072	0.11928	0.998978	0.918226	0.998978
CLIMENT_BREAST_CANCER_COPY_NUMBER_DN	0.256593	0.0766814	0.117905	0.882095	0.117905	0.998978	0.919365	0.998978
KANG_FLUOROURACIL_RESISTANCE_DN	0.25665	0.0630928	0.117799	0.882201	0.117799	0.998978	0.919365	0.998978
LI_CISPLATIN_RESISTANCE_DN	0.257081	0.0938377	0.116952	0.883048	0.116952	0.998978	0.920044	0.998978
HERNANDEZ_MITOTIC_ARREST_BY_DOCETAXEL_2_DN	0.25831	0.0914858	0.114815	0.885185	0.114815	0.998978	0.921926	0.998978
JOHNSTONE_PARVB_TARGETS_1_DN	0.25838	0.0878834	0.114751	0.885249	0.114751	0.998978	0.921926	0.998978
CHEBOTAEV_GR_TARGETS_DN	0.258484	0.0481097	0.114561	0.885439	0.114561	0.998978	0.921926	0.998978
CHARAFE_BREAST_CANCER_LUMINAL_VS_BASAL_UP	0.259012	0.0878443	0.113587	0.886413	0.113587	0.998978	0.922665	0.998978
BONOME_OVARIAN_CANCER_POOR_SURVIVAL_UP	0.259155	0.097875	0.11346	0.88654	0.11346	0.998978	0.922665	0.998978
GARGALOVIC_RESPONSE_TO_OXIDIZED_PHOSPHOLIPIDS_GREEN_UP	0.259564	0.0635562	0.113037	0.886963	0.113037	0.998978	0.922761	0.998978
DAWSON_METHYLATED_IN_LYMPHOMA_TCL1	0.259704	0.0446647	0.112889	0.887111	0.112889	0.998978	0.922761	0.998978
KUNINGER_IGF1_VS_PDGFB_TARGETS_UP	0.260169	0.0540007	0.112317	0.887683	0.112317	0.998978	0.922761	0.998978
YAGI_AML_SURVIVAL	0.2604	0.0717098	0.112	0.888	0.112	0.998978	0.922761	0.998978
TCGA_GLIOBLASTOMA_COPY_NUMBER_UP	0.260537	0.0485698	0.111704	0.888296	0.111704	0.998978	0.922761	0.998978
ZIRN_TRETINOIN_RESPONSE_WT1_DN	0.26059	0.0446286	0.111661	0.888339	0.111661	0.998978	0.922761	0.998978
KEGG_HISTIDINE_METABOLISM	0.260716	0.0747704	0.111365	0.888635	0.111365	0.998978	0.922761	0.998978
REACTOME_MITOCHONDRIAL_TRNA_AMINOACYLATION	0.261021	0.0739849	0.110984	0.889016	0.110984	0.998978	0.922761	0.998978
TESAR_JAK_TARGETS_MOUSE_ES_D3_DN	0.261071	0.0742809	0.110942	0.889058	0.110942	0.998978	0.922761	0.998978
MARTINELLI_IMMATURE_NEUTROPHIL_DN	0.261072	0.0842192	0.110942	0.889058	0.110942	0.998978	0.922761	0.998978
ONDER_CDH1_TARGETS_1_DN	0.261099	0.0788109	0.110921	0.889079	0.110921	0.998978	0.922761	0.998978
BANDRES_RESPONSE_TO_CARMUSTIN_WITHOUT_MGMT_24HR_UP	0.261263	0.0577504	0.110603	0.889397	0.110603	0.998978	0.922761	0.998978
REACTOME_PASSIVE_TRANSPORT_BY_AQUAPORINS	0.261281	0.0649233	0.110561	0.889439	0.110561	0.998978	0.922761	0.998978
MATZUK_CENTRAL_FOR_FEMALE_FERTILITY	0.261281	0.0880025	0.110561	0.889439	0.110561	0.998978	0.922761	0.998978
REACTOME_PURINE_SALVAGE	0.261381	0.071702	0.110434	0.889566	0.110434	0.998978	0.922761	0.998978
SCHAEFFER_PROSTATE_DEVELOPMENT_12HR_DN	0.261495	0.107933	0.110243	0.889757	0.110243	0.998978	0.922761	0.998978
VANTVEER_BREAST_CANCER_METASTASIS_UP	0.261763	0.0744966	0.109926	0.890074	0.109926	0.998978	0.922888	0.998978
MONTERO_THYROID_CANCER_POOR_SURVIVAL_DN	0.262277	0.0627154	0.109249	0.890751	0.109249	0.998978	0.923158	0.998978
MARSON_FOXP3_TARGETS_STIMULATED_DN	0.26231	0.098655	0.109185	0.890815	0.109185	0.998978	0.923158	0.998978
NIKOLSKY_OVERCONNECTED_IN_BREAST_CANCER	0.262386	0.0871143	0.109079	0.890921	0.109079	0.998978	0.923158	0.998978
TSENG_IRS1_TARGETS_DN	0.262515	0.0523037	0.108868	0.891132	0.108868	0.998978	0.923175	0.998978
MULLIGAN_NTF3_SIGNALING_VIA_INSR_AND_IGF1R_DN	0.262778	0.0507509	0.108423	0.891577	0.108423	0.998978	0.923433	0.998978
SEIDEN_MET_SIGNALING	0.263623	0.0884583	0.107217	0.892783	0.107217	0.998978	0.924179	0.998978
KOBAYASHI_RESPONSE_TO_ROMIDEPSIN	0.263732	0.0850232	0.10709	0.89291	0.10709	0.998978	0.924179	0.998978
FRASOR_RESPONSE_TO_ESTRADIOL_DN	0.26377	0.0866555	0.106963	0.893037	0.106963	0.998978	0.924179	0.998978
SUZUKI_RESPONSE_TO_TSA	0.263805	0.0713143	0.106921	0.893079	0.106921	0.998978	0.924179	0.998978
BIOCARTA_TCAPOPTOSIS_PATHWAY	0.265094	0.0774279	0.105016	0.894984	0.105016	0.998978	0.92593	0.998978
FLOTHO_PEDIATRIC_ALL_THERAPY_RESPONSE_DN	0.265208	0.0628043	0.104804	0.895196	0.104804	0.998978	0.92593	0.998978
REACTOME_ACYL_CHAIN_REMODELLING_OF_PS	0.265594	0.0604115	0.104444	0.895556	0.104444	0.998978	0.92593	0.998978
CALVET_IRINOTECAN_SENSITIVE_VS_RESISTANT_UP	0.265623	0.0636447	0.104444	0.895556	0.104444	0.998978	0.92593	0.998978
KEGG_GLYCOLYSIS_GLUCONEOGENESIS	0.266028	0.0921682	0.103894	0.896106	0.103894	0.998978	0.926296	0.998978
REACTOME_NRIF_SIGNALS_CELL_DEATH_FROM_THE_NUCLEUS	0.266953	0.046674	0.102582	0.897418	0.102582	0.998978	0.92745	0.998978
WANG_CLIM2_TARGETS_UP	0.267326	0.0871447	0.102095	0.897905	0.102095	0.998978	0.927535	0.998978
REACTOME_SYNTHESIS_OF_BILE_ACIDS_AND_BILE_SALTS_VIA_24_HYDROXYCHOLESTEROL	0.267491	0.0433337	0.101884	0.898116	0.101884	0.998978	0.927535	0.998978
BIOCARTA_PARKIN_PATHWAY	0.2675	0.0364061	0.101862	0.898138	0.101862	0.998978	0.927535	0.998978
CHIANG_LIVER_CANCER_SUBCLASS_INTERFERON_UP	0.267666	0.0761327	0.101714	0.898286	0.101714	0.998978	0.927535	0.998978
XU_GH1_AUTOCRINE_TARGETS_DN	0.268851	0.0899825	0.100148	0.899852	0.100148	0.998978	0.928949	0.998978
REACTOME_DIGESTION_OF_DIETARY_CARBOHYDRATE	0.269388	0.0597866	0.0993439	0.900656	0.0993439	0.998978	0.929576	0.998978
BIOCARTA_AKAP13_PATHWAY	0.269587	0.0646598	0.0990265	0.900974	0.0990265	0.998978	0.929701	0.998978
LE_SKI_TARGETS_DN	0.269916	0.0855657	0.0986455	0.901354	0.0986455	0.998978	0.929891	0.998978
GROSS_HYPOXIA_VIA_HIF1A_ONLY	0.270891	0.0941111	0.097164	0.902836	0.097164	0.998978	0.930942	0.998978
TAKEDA_TARGETS_OF_NUP98_HOXA9_FUSION_6HR_UP	0.270997	0.059811	0.0971005	0.902899	0.0971005	0.998978	0.930942	0.998978
LIEN_BREAST_CARCINOMA_METAPLASTIC_VS_DUCTAL_UP	0.271103	0.0962202	0.0969947	0.903005	0.0969947	0.998978	0.930942	0.998978
DELYS_THYROID_CANCER_DN	0.271224	0.0880248	0.0967831	0.903217	0.0967831	0.998978	0.930942	0.998978
BIOCARTA_VEGF_PATHWAY	0.271322	0.0370794	0.0966349	0.903365	0.0966349	0.998978	0.930942	0.998978
RODWELL_AGING_KIDNEY_DN	0.271426	0.0542273	0.0964444	0.903556	0.0964444	0.998978	0.930942	0.998978
SHIRAISHI_PLZF_TARGETS_UP	0.271727	0.03892	0.0959577	0.904042	0.0959577	0.998978	0.93124	0.998978
SCHAEFFER_PROSTATE_DEVELOPMENT_AND_CANCER_BOX1_UP	0.272395	0.0717303	0.0952381	0.904762	0.0952381	0.998978	0.931779	0.998978
BYSTRYKH_HEMATOPOIESIS_STEM_CELL_FGF3	0.272831	0.0495052	0.0946878	0.905312	0.0946878	0.998978	0.932142	0.998978
BROWNE_HCMV_INFECTION_12HR_DN	0.27394	0.0695223	0.0936296	0.90637	0.0936296	0.998978	0.933028	0.998978
YANG_MUC2_TARGETS_DUODENUM_3MO_DN	0.274343	0.0453006	0.0931217	0.906878	0.0931217	0.998978	0.933348	0.998978
MYLLYKANGAS_AMPLIFICATION_HOT_SPOT_24	0.275125	0.0410856	0.0920847	0.907915	0.0920847	0.998978	0.93403	0.998978
CREIGHTON_ENDOCRINE_THERAPY_RESISTANCE_2	0.275181	0.0650315	0.0920635	0.907937	0.0920635	0.998978	0.93403	0.998978
KYNG_ENVIRONMENTAL_STRESS_RESPONSE_NOT_BY_4NQO_IN_OLD	0.275573	0.047392	0.0915767	0.908423	0.0915767	0.998978	0.934327	0.998978
VANDESLUIS_NORMAL_EMBRYOS_UP	0.276867	0.0881771	0.0902646	0.909735	0.0902646	0.998978	0.935473	0.998978
BIOCARTA_PS1_PATHWAY	0.277157	0.0916061	0.0897566	0.910243	0.0897566	0.998978	0.935581	0.998978
KEGG_AMINOACYL_TRNA_BIOSYNTHESIS	0.277198	0.0698453	0.0897354	0.910265	0.0897354	0.998978	0.935581	0.998978
BROWNE_HCMV_INFECTION_10HR_DN	0.277313	0.0472824	0.0895661	0.910434	0.0895661	0.998978	0.935581	0.998978
MELLMAN_TUT1_TARGETS_DN	0.277671	0.0594039	0.089164	0.910836	0.089164	0.998978	0.93579	0.998978
DAIRKEE_TERT_TARGETS_DN	0.277928	0.0358062	0.0888677	0.911132	0.0888677	0.998978	0.935891	0.998978
ZHANG_RESPONSE_TO_IKK_INHIBITOR_AND_TNF_DN	0.278278	0.0908227	0.0884021	0.911598	0.0884021	0.998978	0.936006	0.998978
SCHRAMM_INHBA_TARGETS_UP	0.278307	0.080084	0.0883598	0.91164	0.0883598	0.998978	0.936006	0.998978
SERVITJA_ISLET_HNF1A_TARGETS_DN	0.278662	0.0560678	0.0878095	0.91219	0.0878095	0.998978	0.936368	0.998978
REACTOME_CELL_DEATH_SIGNALLING_VIA_NRAGE_NRIF_AND_NADE	0.279772	0.0619229	0.0864762	0.913524	0.0864762	0.998978	0.937533	0.998978
SCHLESINGER_H3K27ME3_IN_NORMAL_AND_METHYLATED_IN_CANCER	0.280163	0.0728347	0.0860741	0.913926	0.0860741	0.998978	0.937742	0.998978
BOYAULT_LIVER_CANCER_SUBCLASS_G12_UP	0.281162	0.0310033	0.0849735	0.915026	0.0849735	0.998978	0.938667	0.998978
ZHENG_FOXP3_TARGETS_DN	0.281735	0.0501004	0.0840635	0.915937	0.0840635	0.998978	0.939397	0.998978
REACTOME_TRNA_AMINOACYLATION	0.281981	0.0831731	0.0837672	0.916233	0.0837672	0.998978	0.939497	0.998978
KEGG_PHENYLALANINE_METABOLISM	0.282267	0.069288	0.0831746	0.916825	0.0831746	0.998978	0.939774	0.998978
REACTOME_CLASS_C_3_METABOTROPIC_GLUTAMATE_PHEROMONE_RECEPTORS	0.282465	0.0580079	0.082963	0.917037	0.082963	0.998978	0.939774	0.998978
PUIFFE_INVASION_INHIBITED_BY_ASCITES_DN	0.28247	0.0725073	0.0828995	0.917101	0.0828995	0.998978	0.939774	0.998978
LEE_LIVER_CANCER_SURVIVAL_UP	0.284465	0.0926101	0.0805079	0.919492	0.0805079	0.998978	0.941817	0.998978
OKUMURA_INFLAMMATORY_RESPONSE_LPS	0.284471	0.0710055	0.0805079	0.919492	0.0805079	0.998978	0.941817	0.998978
NAISHIRO_CTNNB1_TARGETS_WITH_LEF1_MOTIF	0.286053	0.0725838	0.0784974	0.921503	0.0784974	0.998978	0.943671	0.998978
TERAMOTO_OPN_TARGETS_CLUSTER_8	0.286385	0.0597814	0.0780529	0.921947	0.0780529	0.998978	0.943922	0.998978
GRUETZMANN_PANCREATIC_CANCER_DN	0.287677	0.0484015	0.0766561	0.923344	0.0766561	0.998978	0.945147	0.998978
FINETTI_BREAST_CANCERS_KINOME_BLUE	0.287874	0.0694749	0.0762751	0.923725	0.0762751	0.998978	0.945332	0.998978
SPIRA_SMOKERS_LUNG_CANCER_UP	0.28824	0.0704679	0.0758519	0.924148	0.0758519	0.998978	0.945561	0.998978
WAMUNYOKOLI_OVARIAN_CANCER_LMP_DN	0.289534	0.0756817	0.0746878	0.925312	0.0746878	0.998978	0.946385	0.998978
FLECHNER_PBL_KIDNEY_TRANSPLANT_REJECTED_VS_OK_UP	0.289549	0.114387	0.0746455	0.925354	0.0746455	0.998978	0.946385	0.998978
REACTOME_SIGNAL_ATTENUATION	0.28993	0.0574385	0.0742011	0.925799	0.0742011	0.998978	0.946635	0.998978
BIOCARTA_NO1_PATHWAY	0.290848	0.0490607	0.073418	0.926582	0.073418	0.998978	0.947231	0.998978
RICKMAN_TUMOR_DIFFERENTIATED_WELL_VS_MODERATELY_UP	0.291157	0.0716907	0.0729312	0.927069	0.0729312	0.998978	0.947513	0.998978
DAVICIONI_RHABDOMYOSARCOMA_PAX_FOXO1_FUSION_DN	0.291358	0.0667181	0.0727407	0.927259	0.0727407	0.998978	0.947513	0.998978
HERNANDEZ_MITOTIC_ARREST_BY_DOCETAXEL_1_UP	0.291835	0.0836644	0.0721905	0.92781	0.0721905	0.998978	0.94787	0.998978
MOOTHA_PYR	0.294511	0.0603126	0.0696508	0.930349	0.0696508	0.998978	0.950162	0.998978
ZEMBUTSU_SENSITIVITY_TO_VINCRISTINE	0.294648	0.0745024	0.069545	0.930455	0.069545	0.998978	0.950162	0.998978
MIKKELSEN_PARTIALLY_REPROGRAMMED_TO_PLURIPOTENCY	0.29587	0.0765568	0.0685714	0.931429	0.0685714	0.998978	0.950951	0.998978
REACTOME_STEROID_HORMONES	0.298741	0.0582337	0.0652487	0.934751	0.0652487	0.998978	0.954137	0.998978
RUNNE_GENDER_EFFECT_UP	0.299636	0.0799616	0.0642116	0.935788	0.0642116	0.998978	0.954891	0.998978
PETRETTO_HEART_MASS_QTL_CIS_UP	0.299716	0.0400725	0.0641058	0.935894	0.0641058	0.998978	0.954891	0.998978
MYLLYKANGAS_AMPLIFICATION_HOT_SPOT_25	0.300084	0.099714	0.0636825	0.936317	0.0636825	0.998978	0.955083	0.998978
VICENT_METASTASIS_UP	0.300184	0.0710294	0.0635132	0.936487	0.0635132	0.998978	0.955083	0.998978
RODWELL_AGING_KIDNEY_NO_BLOOD_DN	0.300709	0.0452765	0.0628783	0.937122	0.0628783	0.998978	0.955524	0.998978
JIANG_CORE_DUPLICON_GENES	0.300888	0.0926935	0.062582	0.937418	0.062582	0.998978	0.95562	0.998978
CHEOK_RESPONSE_TO_MERCAPTOPURINE_UP	0.302024	0.0946862	0.0616296	0.93837	0.0616296	0.998978	0.956265	0.998978
HASEGAWA_TUMORIGENESIS_BY_RET_C634R	0.302177	0.0871646	0.061545	0.938455	0.061545	0.998978	0.956265	0.998978
YAMASHITA_LIVER_CANCER_WITH_EPCAM_DN	0.30267	0.0957994	0.0610159	0.938984	0.0610159	0.998978	0.956598	0.998978
BLALOCK_ALZHEIMERS_DISEASE_INCIPIENT_DN	0.30295	0.0752236	0.0606984	0.939302	0.0606984	0.998978	0.956715	0.998978
KEGG_BUTANOATE_METABOLISM	0.303941	0.11025	0.06	0.94	0.06	0.998978	0.957063	0.998978
CHIANG_LIVER_CANCER_SUBCLASS_POLYSOMY7_UP	0.304599	0.0438998	0.0595344	0.940466	0.0595344	0.998978	0.957063	0.998978
BOUDOUKHA_BOUND_BY_IGF2BP2	0.304778	0.100068	0.0593651	0.940635	0.0593651	0.998978	0.957063	0.998978
KUROZUMI_RESPONSE_TO_ONCOCYTIC_VIRUS	0.304781	0.0740187	0.0593651	0.940635	0.0593651	0.998978	0.957063	0.998978
MYLLYKANGAS_AMPLIFICATION_HOT_SPOT_17	0.304808	0.0559238	0.0593439	0.940656	0.0593439	0.998978	0.957063	0.998978
KEGG_GLUTATHIONE_METABOLISM	0.306258	0.100918	0.0582857	0.941714	0.0582857	0.998978	0.957767	0.998978
MIKKELSEN_DEDIFFERENTIATED_STATE_UP	0.306669	0.0436756	0.0579894	0.942011	0.0579894	0.998978	0.957767	0.998978
KEGG_HEDGEHOG_SIGNALING_PATHWAY	0.30675	0.0811834	0.0579683	0.942032	0.0579683	0.998978	0.957767	0.998978
SCHAEFFER_PROSTATE_DEVELOPMENT_AND_CANCER_BOX6_DN	0.306842	0.0992891	0.0578413	0.942159	0.0578413	0.998978	0.957767	0.998978
PLASARI_NFIC_TARGETS_BASAL_UP	0.308367	0.0536057	0.0564868	0.943513	0.0564868	0.998978	0.958753	0.998978
BIOCARTA_SHH_PATHWAY	0.308378	0.0488721	0.0564656	0.943534	0.0564656	0.998978	0.958753	0.998978
FUJIWARA_PARK2_HEPATOCYTE_PROLIFERATION_DN	0.308619	0.0382761	0.0562328	0.943767	0.0562328	0.998978	0.958783	0.998978
POMEROY_MEDULLOBLASTOMA_DESMOPLASIC_VS_CLASSIC_UP	0.309329	0.106323	0.0557249	0.944275	0.0557249	0.998978	0.959093	0.998978
KEGG_TYROSINE_METABOLISM	0.311025	0.0889675	0.0544127	0.945587	0.0544127	0.998978	0.960219	0.998978
PID_HIF2PATHWAY	0.311651	0.106705	0.0537989	0.946201	0.0537989	0.998978	0.960559	0.998978
REACTOME_REGULATED_PROTEOLYSIS_OF_P75NTR	0.31182	0.0519076	0.053672	0.946328	0.053672	0.998978	0.960559	0.998978
MYLLYKANGAS_AMPLIFICATION_HOT_SPOT_11	0.312378	0.0605497	0.0533545	0.946646	0.0533545	0.998978	0.960674	0.998978
KEGG_SULFUR_METABOLISM	0.312829	0.0515873	0.053037	0.946963	0.053037	0.998978	0.96079	0.998978
KYNG_NORMAL_AGING_UP	0.313188	0.0511838	0.0526561	0.947344	0.0526561	0.998978	0.960807	0.998978
BREDEMEYER_RAG_SIGNALING_VIA_ATM_NOT_VIA_NFKB_UP	0.313294	0.0537425	0.0526138	0.947386	0.0526138	0.998978	0.960807	0.998978
YANG_MUC2_TARGETS_DUODENUM_6MO_DN	0.314008	0.0590527	0.0519365	0.948063	0.0519365	0.998978	0.961288	0.998978
TONKS_TARGETS_OF_RUNX1_RUNX1T1_FUSION_ERYTHROCYTE_DN	0.314811	0.078823	0.0514286	0.948571	0.0514286	0.998978	0.961596	0.998978
BANDRES_RESPONSE_TO_CARMUSTIN_MGMT_24HR_UP	0.316014	0.0585583	0.050455	0.949545	0.050455	0.998978	0.962377	0.998978
BURTON_ADIPOGENESIS_6	0.316274	0.0842154	0.0502011	0.949799	0.0502011	0.998978	0.962428	0.998978
SCHUETZ_BREAST_CANCER_DUCTAL_INVASIVE_DN	0.317182	0.0626087	0.049672	0.950328	0.049672	0.998978	0.962757	0.998978
MOLENAAR_TARGETS_OF_CCND1_AND_CDK4_UP	0.317347	0.0385467	0.0494603	0.95054	0.0494603	0.998978	0.962765	0.998978
SMID_BREAST_CANCER_RELAPSE_IN_BRAIN_DN	0.317791	0.0722948	0.0491005	0.950899	0.0491005	0.998978	0.962923	0.998978
REACTOME_LYSOSOME_VESICLE_BIOGENESIS	0.318931	0.0877191	0.0482328	0.951767	0.0482328	0.998978	0.963595	0.998978
VANDESLUIS_NORMAL_EMBRYOS_DN	0.319559	0.0688837	0.047746	0.952254	0.047746	0.998978	0.963882	0.998978
KYNG_ENVIRONMENTAL_STRESS_RESPONSE_DN	0.320661	0.0613582	0.0469206	0.953079	0.0469206	0.998978	0.964511	0.998978
PID_KIT_PATHWAY	0.329089	0.0626243	0.0405503	0.95945	0.0405503	0.998978	0.970749	0.998978
LI_WILMS_TUMOR_ANAPLASTIC_DN	0.331362	0.0995386	0.0389206	0.961079	0.0389206	0.998978	0.97219	0.998978
TURASHVILI_BREAST_NORMAL_DUCTAL_VS_LOBULAR_DN	0.334636	0.0609157	0.0367619	0.963238	0.0367619	0.998978	0.973941	0.998978
ZHOU_PANCREATIC_EXOCRINE_PROGENITOR	0.334736	0.087135	0.0367407	0.963259	0.0367407	0.998978	0.973941	0.998978
LEE_NEURAL_CREST_STEM_CELL_DN	0.334922	0.036472	0.0365714	0.963429	0.0365714	0.998978	0.973941	0.998978
YANAGIHARA_ESX1_TARGETS	0.33554	0.0884582	0.0362328	0.963767	0.0362328	0.998978	0.974016	0.998978
ZWANG_EGF_PERSISTENTLY_UP	0.335803	0.0831207	0.0360847	0.963915	0.0360847	0.998978	0.974016	0.998978
REACTOME_CYTOSOLIC_SULFONATION_OF_SMALL_MOLECULES	0.336179	0.0719509	0.0358095	0.96419	0.0358095	0.998978	0.974086	0.998978
HEDENFALK_BREAST_CANCER_BRACX_UP	0.337346	0.0696157	0.0350265	0.964974	0.0350265	0.998978	0.974669	0.998978
FONTAINE_FOLLICULAR_THYROID_ADENOMA_DN	0.33983	0.0968101	0.0335026	0.966497	0.0335026	0.998978	0.975999	0.998978
IIZUKA_LIVER_CANCER_PROGRESSION_G2_G3_UP	0.340786	0.0438816	0.0327407	0.967259	0.0327407	0.998978	0.97656	0.998978
GYORFFY_DOXORUBICIN_RESISTANCE	0.341703	0.110671	0.0323386	0.967661	0.0323386	0.998978	0.976613	0.998978
PANGAS_TUMOR_SUPPRESSION_BY_SMAD1_AND_SMAD5_DN	0.341787	0.0812575	0.0322751	0.967725	0.0322751	0.998978	0.976613	0.998978
MARTINEZ_RESPONSE_TO_TRABECTEDIN_UP	0.342677	0.0699072	0.0318519	0.968148	0.0318519	0.998978	0.976729	0.998978
CHENG_TAF7L_TARGETS	0.342822	0.0518192	0.031746	0.968254	0.031746	0.998978	0.976729	0.998978
LEIN_LOCALIZED_TO_PROXIMAL_DENDRITES	0.344568	0.0468828	0.0307725	0.969228	0.0307725	0.998978	0.977384	0.998978
LI_WILMS_TUMOR	0.345118	0.048461	0.0304762	0.969524	0.0304762	0.998978	0.977384	0.998978
IIZUKA_LIVER_CANCER_PROGRESSION_L0_L1_UP	0.34514	0.0469957	0.0304762	0.969524	0.0304762	0.998978	0.977384	0.998978
KONDO_PROSTATE_CANCER_WITH_H3K27ME3	0.346605	0.0887317	0.0297778	0.970222	0.0297778	0.998978	0.977569	0.998978
ICHIBA_GRAFT_VERSUS_HOST_DISEASE_35D_DN	0.346626	0.0522469	0.0297778	0.970222	0.0297778	0.998978	0.977569	0.998978
ASTON_MAJOR_DEPRESSIVE_DISORDER_UP	0.346752	0.0469932	0.029672	0.970328	0.029672	0.998978	0.977569	0.998978
NIKOLSKY_BREAST_CANCER_19Q13.1_AMPLICON	0.348531	0.0577344	0.0288042	0.971196	0.0288042	0.998978	0.978235	0.998978
RUAN_RESPONSE_TO_TNF_TROGLITAZONE_DN	0.350654	0.0859665	0.027873	0.972127	0.027873	0.998978	0.978964	0.998978
LANDIS_ERBB2_BREAST_PRENEOPLASTIC_DN	0.358309	0.0796717	0.0240212	0.975979	0.0240212	0.998978	0.982595	0.998978
OSWALD_HEMATOPOIETIC_STEM_CELL_IN_COLLAGEN_GEL_DN	0.35863	0.0746218	0.0238519	0.976148	0.0238519	0.998978	0.982595	0.998978
MIKKELSEN_NPC_ICP_WITH_H3K4ME3	0.363687	0.0359243	0.0220529	0.977947	0.0220529	0.998978	0.9841	0.998978
PIEPOLI_LGI1_TARGETS_DN	0.364517	0.0827388	0.0217143	0.978286	0.0217143	0.998978	0.9841	0.998978
POS_RESPONSE_TO_HISTAMINE_UP	0.364589	0.0794525	0.0216931	0.978307	0.0216931	0.998978	0.9841	0.998978
WANG_TARGETS_OF_MLL_CBP_FUSION_DN	0.365105	0.0761712	0.0215238	0.978476	0.0215238	0.998978	0.9841	0.998978
WILLERT_WNT_SIGNALING	0.365779	0.056222	0.021164	0.978836	0.021164	0.998978	0.984252	0.998978
REACTOME_REGULATION_OF_PYRUVATE_DEHYDROGENASE_PDH_COMPLEX	0.366498	0.0428615	0.0208042	0.979196	0.0208042	0.998978	0.984404	0.998978
SCHAEFFER_PROSTATE_DEVELOPMENT_AND_CANCER_BOX3	0.372949	0.0367898	0.0183704	0.98163	0.0183704	0.998978	0.986559	0.998978
BIOCARTA_LEPTIN_PATHWAY	0.373515	0.0572112	0.0182434	0.981757	0.0182434	0.998978	0.986559	0.998978
REN_MIF_TARGETS_DN	0.376785	0.0868127	0.017164	0.982836	0.017164	0.998978	0.987434	0.998978
REACTOME_ENERGY_DEPENDENT_REGULATION_OF_MTOR_BY_LKB1_AMPK	0.37881	0.0433587	0.0166772	0.983323	0.0166772	0.998978	0.987694	0.998978
FLECHNER_BIOPSY_KIDNEY_TRANSPLANT_REJECTED_VS_OK_DN	0.379668	0.0946945	0.0164868	0.983513	0.0164868	0.998978	0.987694	0.998978
CHEOK_RESPONSE_TO_HD_MTX_DN	0.387031	0.0370869	0.0147937	0.985206	0.0147937	0.998978	0.989184	0.998978
RAFFEL_VEGFA_TARGETS_DN	0.391426	0.0738671	0.0135026	0.986497	0.0135026	0.998978	0.99027	0.998978
NAKAYAMA_SOFT_TISSUE_TUMORS_PCA1_DN	0.396984	0.0376219	0.0123175	0.987683	0.0123175	0.998978	0.991249	0.998978
BOYAULT_LIVER_CANCER_SUBCLASS_G12_DN	0.397646	0.037268	0.0120635	0.987937	0.0120635	0.998978	0.991293	0.998978
BANDRES_RESPONSE_TO_CARMUSTIN_MGMT_48HR_UP	0.401091	0.0506128	0.0110265	0.988974	0.0110265	0.998978	0.992123	0.998978
KORKOLA_EMBRYONIC_CARCINOMA_VS_SEMINOMA_DN	0.406527	0.111079	0.00982011	0.99018	0.00982011	0.998978	0.993122	0.998978
HOLLEMAN_PREDNISOLONE_RESISTANCE_ALL_DN	0.415983	0.0630408	0.0082963	0.991704	0.0082963	0.998978	0.99444	0.998978
REACTOME_CYTOCHROME_P450_ARRANGED_BY_SUBSTRATE_TYPE	0.417154	0.033076	0.00802116	0.991979	0.00802116	0.998978	0.994505	0.998978
REACTOME_REGULATION_OF_AMPK_ACTIVITY_VIA_LKB1	0.430289	0.0403641	0.00603175	0.993968	0.00603175	0.998978	0.996076	0.998978
TESAR_ALK_AND_JAK_TARGETS_MOUSE_ES_D4_UP	0.43046	0.0802891	0.00603175	0.993968	0.00603175	0.998978	0.996076	0.998978
MEISSNER_BRAIN_HCP_WITH_H3K4ME2_AND_H3K27ME3	0.434619	0.0808292	0.00539683	0.994603	0.00539683	0.998978	0.996332	0.998978
REACTOME_GENERIC_TRANSCRIPTION_PATHWAY	0.43523	0.0395375	0.0053545	0.994646	0.0053545	0.998978	0.996332	0.998978
REACTOME_TIE2_SIGNALING	0.43984	0.041257	0.00469841	0.995302	0.00469841	0.998978	0.996778	0.998978
PID_HEDGEHOG_2PATHWAY	0.451976	0.0676958	0.00353439	0.996466	0.00353439	0.998978	0.997627	0.998978
KIM_MYC_AMPLIFICATION_TARGETS_DN	0.453269	0.0474828	0.00342857	0.996571	0.00342857	0.998978	0.997627	0.998978
HANN_RESISTANCE_TO_BCL2_INHIBITOR_UP	0.460408	0.0442101	0.00304762	0.996952	0.00304762	0.998978	0.997797	0.998978
ZWANG_EGF_INTERVAL_UP	0.484844	0.0361557	0.00175661	0.998243	0.00175661	0.998978	0.998878	0.998978
KORKOLA_CHORIOCARCINOMA	0.503772	0.0519776	0.00103704	0.998963	0.00103704	0.998978	0.999386	0.998978
ZWANG_DOWN_BY_2ND_EGF_PULSE	0.560018	0.0402043	0.000148148	0.999852	0.000148148	0.35	0.999979	0.35
PALOMERO_GSI_SENSITIVITY_DN	0.573335	0.0345254	2.1164e-05	0.999979	2.1164e-05	0.1	0.999979	0.1

## Sheet: DANG_BOUND_BY_MYC
	score	0.95 moe	p-value (forward)	p-value (reverse)	p-value	fdr (forward)	fdr (reverse)	fdr
AZIN1	-0.510353	0.0493096	0.9984	0.00160049	0.00160049	0.9984	0.977676	0.977676
CXXC1	-0.447889	0.029656	0.993844	0.00615574	0.00615574	0.994763	0.977676	0.977676
HIST2H2AA3	-0.44639	0.037746	0.99366	0.00634041	0.00634041	0.994763	0.977676	0.977676
CRADD	-0.444169	0.0775142	0.993413	0.00658664	0.00658664	0.994763	0.977676	0.977676
POLR3G	-0.434849	0.0629505	0.992059	0.0079409	0.0079409	0.994763	0.977676	0.977676
VGF	-0.430004	0.050203	0.99129	0.00871037	0.00871037	0.994763	0.977676	0.977676
SFMBT1	-0.420482	0.0384915	0.989412	0.0105879	0.0105879	0.994763	0.977676	0.977676
ARF1	-0.409425	0.0550086	0.987042	0.0129578	0.0129578	0.993463	0.977676	0.977676
SGPL1	-0.408056	0.0499175	0.986704	0.0132964	0.0132964	0.993463	0.977676	0.977676
SLC25A28	-0.403361	0.0513313	0.985503	0.0144968	0.0144968	0.993463	0.977676	0.977676
PEX6	0.361087	0.0639987	0.0210219	0.978978	0.0210219	0.922333	0.987182	0.922333
NFKBIL1	0.368533	0.0363793	0.0179132	0.982087	0.0179132	0.922333	0.989353	0.922333
POLH	0.373331	0.0475814	0.0163127	0.983687	0.0163127	0.922333	0.989353	0.922333
IFNGR1	0.373837	0.0484226	0.016128	0.983872	0.016128	0.922333	0.989353	0.922333
UBL3	0.385493	0.0633108	0.0128963	0.987104	0.0128963	0.922333	0.991682	0.922333
OLA1	0.39521	0.0414553	0.0108649	0.989135	0.0108649	0.922333	0.992802	0.922333
EPHX1	0.414589	0.0466513	0.0070791	0.992921	0.0070791	0.922333	0.995679	0.922333
ZNF234	0.491031	0.0340935	0.00138504	0.998615	0.00138504	0.5	0.999815	0.5
ZNF134	0.517524	0.0336203	0.00070791	0.999292	0.00070791	0.383333	0.999815	0.383333
ZNF304	0.564635	0.0329859	0.000184672	0.999815	0.000184672	0.2	0.999815	0.2

## Sheet: ALFANO_MYC_TARGETS
	score	0.95 moe	p-value (forward)	p-value (reverse)	p-value	fdr (forward)	fdr (reverse)	fdr
STOM	-0.472806	0.037836	0.994937	0.00506329	0.00506329	0.994937	0.890667	0.890667
MVP	-0.409069	0.0425356	0.981997	0.0180028	0.0180028	0.986158	0.890667	0.890667
RBP1	-0.406137	0.0640178	0.980731	0.0192686	0.0192686	0.986158	0.890667	0.890667
TACC2	-0.393636	0.062437	0.976934	0.0230661	0.0230661	0.986158	0.890667	0.890667
SMTN	-0.367963	0.0738046	0.967229	0.0327707	0.0327707	0.983834	0.890667	0.890667
NOP56	-0.365923	0.0385871	0.966245	0.0337553	0.0337553	0.983834	0.890667	0.890667
PLAU	-0.347296	0.0560706	0.954571	0.045429	0.045429	0.979365	0.890667	0.890667
IRF1	-0.347296	0.0539751	0.954571	0.045429	0.045429	0.979365	0.890667	0.890667
ATP8B1	-0.344821	0.0393213	0.952321	0.0476793	0.0476793	0.979365	0.890667	0.890667
CELSR3	-0.335197	0.0531303	0.943601	0.0563994	0.0563994	0.979365	0.890667	0.890667
PDLIM4	0.286772	0.0416504	0.0852321	0.914768	0.0852321	0.976884	0.950509	0.976884
SOX9	0.289926	0.0423542	0.0815752	0.918425	0.0815752	0.976884	0.950509	0.976884
PGAM2	0.302166	0.0798349	0.066526	0.933474	0.066526	0.976884	0.961803	0.976884
HERPUD1	0.309518	0.0786609	0.059353	0.940647	0.059353	0.976884	0.961803	0.976884
CCL2	0.313643	0.0986353	0.0548523	0.945148	0.0548523	0.976884	0.961803	0.976884
TGFB2	0.314296	0.0875906	0.0544304	0.94557	0.0544304	0.976884	0.961803	0.976884
ABCC5	0.326678	0.10375	0.043038	0.956962	0.043038	0.976884	0.969231	0.976884
MAP1B	0.345208	0.0319095	0.0302391	0.969761	0.0302391	0.976884	0.977966	0.976884
B3GNT1	0.351634	0.0471372	0.0261603	0.97384	0.0261603	0.976884	0.977966	0.976884
CSRP1	0.381345	0.0332856	0.0142053	0.985795	0.0142053	0.976884	0.985795	0.976884

## Sheet: KIM_MYC_AMPLIFICATION_TARGETS_D
	score	0.95 moe	p-value (forward)	p-value (reverse)	p-value	fdr (forward)	fdr (reverse)	fdr
IL17RD	-0.415923	0.0970966	0.989583	0.0104167	0.0104167	0.989583	0.988889	0.988889
C9orf93	-0.373072	0.109212	0.977778	0.0222222	0.0222222	0.98807	0.988889	0.988889
OPTN	-0.358149	0.0571098	0.969097	0.0309028	0.0309028	0.98807	0.988889	0.988889
KITLG	-0.31783	0.0716415	0.939236	0.0607639	0.0607639	0.969534	1	1
ELOVL7	-0.310676	0.0821395	0.93125	0.06875	0.06875	0.969534	1	1
ILDR2	-0.308108	0.103635	0.926736	0.0732639	0.0732639	0.969534	1	1
GAS2L3	-0.298369	0.0950491	0.914236	0.0857639	0.0857639	0.969534	1	1
C1orf31	-0.287282	0.0784133	0.898958	0.101042	0.101042	0.969534	1	1
PIF1	-0.278415	0.072878	0.880903	0.119097	0.119097	0.960985	1	1
CDH1	-0.271898	0.0787132	0.869444	0.130556	0.130556	0.959387	1	1
NUCB2	0.341992	0.0246742	0.0381944	0.961806	0.0381944	0.363889	1	0.363889
ZNF43	0.353326	0.0383507	0.0319444	0.968056	0.0319444	0.340741	1	0.340741
ZNF468	0.356819	0.0622039	0.0305556	0.969444	0.0305556	0.340741	1	0.340741
ZNF83	0.36526	0.0290491	0.0253472	0.974653	0.0253472	0.340741	1	0.340741
DCLK1	0.372379	0.0347375	0.021875	0.978125	0.021875	0.340741	1	0.340741
ZNF415	0.402595	0.0321184	0.0111111	0.988889	0.0111111	0.213333	1	0.213333
ZNF292	0.412476	0.0381359	0.0100694	0.989931	0.0100694	0.213333	1	0.213333
ZNF93	0.435908	0.0342869	0.00520833	0.994792	0.00520833	0.166667	1	0.166667
ZNF880	0.4656	0.0289311	0.00173611	0.998264	0.00173611	0.0833333	1	0.0833333
ZNF347	0.702273	0.0236467	0.000347222	1	0.000347222	0.0333333	1	0.0333333
