# Supplementary material for: Chromatin dysregulation and DNA methylation at transcription start sites associated with transcriptional repression in cancers
Source: Nat Commun. 2019 May 16;10:2188. doi: 10.1038/s41467-019-09937-w (PMC6522544; doi:10.1038/s41467-019-09937-w)
Supplement: Supplementary file 10 — Source Data [file 41467_2019_9937_MOESM10_ESM.xlsx]

## Sheet: Figure 6d
Figure 6d	Suppression of MYC expression and growth of UM-SCC-47 cells by EP300 knockdown.
RT-qPCR	Sample Name	Target Name	CT	Ct Mean	Ct SD	Quantity	Quantity Mean	Normalized	Average	SE	p
	si-control	ACTB	22.2785	22.2806	0.157901	0.636532	0.637732
	si-control	ACTB	22.4396	22.2806	0.157901	0.575657	0.637732
	si-control	ACTB	22.1238	22.2806	0.157901	0.701007	0.637732
	si-EP300	ACTB	21.3884	21.3839	0.136152	1.10912	1.11489
	si-EP300	ACTB	21.5178	21.3839	0.136152	1.0231	1.11489
	si-EP300	ACTB	21.2456	21.3839	0.136152	1.21246	1.11489
	si-control	MYC	23.1079	22.904	0.273341	0.994866	1.14439	1.56295	1.78999	0.119578	0.00647725
	si-control	MYC	23.0107	22.904	0.273341	1.0583	1.14439	1.83843
	si-control	MYC	22.5934	22.904	0.273341	1.38	1.14439	1.96859
	si-EP300	MYC	23.8017	23.7078	0.318206	0.639901	0.688848	0.576943	0.613815	0.0442848
	si-EP300	MYC	23.9685	23.7078	0.318206	0.575505	0.688848	0.562511
	si-EP300	MYC	23.3532	23.7078	0.318206	0.851138	0.688848	0.701992
anti-c-Myc
Cell Proliferation	Sample Name	Day0	Day1	Day2	Day3
	si-control	1	2.95666	5.22755	15.178
	si-control	1	4.39572	6.54902	12.8414
	si-control	1	3.7031	6.14771	10.2688
	si-control	1	2.91354	5.54035	9.48415
	si-control	1	4.37031	7.01706	12.6502
	si-control	1	3.80551	7.13323	10.6294
	si-EP300	1	4.15055	6.37718	7.66086
	si-EP300	1	3.78824	6.09706	6.79706
	si-EP300	1	2.77818	4.34303	6.01333
	si-EP300	1	3.73571	6.40857	6.57
	si-EP300	1	3.3828	5.21775	6.42302
	si-EP300	1	2.63882	4.57765	5.40588
	p		0.533176	0.276387	0.000460021

## Sheet: Figure 6e
Figure 6e	Reduced histone H3K27ac at MYC locus by EP300 knockdown in UM-SCC-47 cells.
H3K27ac ChIP	Sample Name	Target Name	CT	Ct Mean	Ct SD	inputCT-CT	Percent Input	Average	SE	p
	si-control anti-H3K27ac	MYC_pos1	24.4827	24.6186	0.12803	1.12192	4.35273	3.97182	0.205115	0.00303303
	si-control anti-H3K27ac	MYC_pos1	24.7369	24.6186	0.12803	0.867687	3.64947
	si-control anti-H3K27ac	MYC_pos1	24.6362	24.6186	0.12803	0.968372	3.91326
	si-control input	MYC_pos1	25.5915	25.6046	0.0955888
	si-control input	MYC_pos1	25.5163	25.6046	0.0955888
	si-control input	MYC_pos1	25.7061	25.6046	0.0955888
	si-EP300 anti-H3K27ac	MYC_pos1	26.877	27.0773	0.196066	-0.730521	1.20537	1.05566	0.0830061
	si-EP300 anti-H3K27ac	MYC_pos1	27.0859	27.0773	0.196066	-0.939366	1.04292
	si-EP300 anti-H3K27ac	MYC_pos1	27.2689	27.0773	0.196066	-1.12237	0.918678
	si-EP300 input	MYC_pos1	26.0554	26.1465	0.0936026
	si-EP300 input	MYC_pos1	26.1418	26.1465	0.0936026
	si-EP300 input	MYC_pos1	26.2424	26.1465	0.0936026
	si-control anti-H3K27ac	MYC_pos2	22.0224	22.0237	0.122665	2.33459	10.0882	10.1033	0.495175	0.0134567
	si-control anti-H3K27ac	MYC_pos2	22.147	22.0237	0.122665	2.20996	9.25325
	si-control anti-H3K27ac	MYC_pos2	21.9017	22.0237	0.122665	2.45528	10.9684
	si-control input	MYC_pos2	24.3989	24.357	0.04552
	si-control input	MYC_pos2	24.3085	24.357	0.04552
	si-control input	MYC_pos2	24.3636	24.357	0.04552
	si-EP300 anti-H3K27ac	MYC_pos2	22.8952	22.9858	0.133549	2.00138	8.00768	7.54161	0.392285
	si-EP300 anti-H3K27ac	MYC_pos2	23.1391	22.9858	0.133549	1.75745	6.76199
	si-EP300 anti-H3K27ac	MYC_pos2	22.9229	22.9858	0.133549	1.97364	7.85515
	si-EP300 input	MYC_pos2	25.0542	24.8966	0.167574
	si-EP300 input	MYC_pos2	24.9149	24.8966	0.167574
	si-EP300 input	MYC_pos2	24.7206	24.8966	0.167574
	si-control anti-H3K27ac	MYC_pos3	23.033	23.0072	0.0258019	1.383	5.21621	5.31067	0.0548374	0.00467739
	si-control anti-H3K27ac	MYC_pos3	23.0074	23.0072	0.0258019	1.40861	5.30964
	si-control anti-H3K27ac	MYC_pos3	22.9814	23.0072	0.0258019	1.43461	5.40616
	si-control input	MYC_pos3	24.3337	24.416	0.0845429
	si-control input	MYC_pos3	24.5026	24.416	0.0845429
	si-control input	MYC_pos3	24.4116	24.416	0.0845429
	si-EP300 anti-H3K27ac	MYC_pos3	24.5868	24.4046	0.173824	0.419786	2.67546	3.05015	0.209821
	si-EP300 anti-H3K27ac	MYC_pos3	24.3865	24.4046	0.173824	0.620056	3.07387
	si-EP300 anti-H3K27ac	MYC_pos3	24.2406	24.4046	0.173824	0.766017	3.40114
	si-EP300 input	MYC_pos3	25.2339	25.0066	0.198925
	si-EP300 input	MYC_pos3	24.9214	25.0066	0.198925
	si-EP300 input	MYC_pos3	24.8645	25.0066	0.198925
	si-control anti-H3K27ac	MYC_pos4	22.6427	22.6856	0.0444687	1.93798	7.66336	7.44145	0.132201	0.0276862
	si-control anti-H3K27ac	MYC_pos4	22.6825	22.6856	0.0444687	1.89821	7.45498
	si-control anti-H3K27ac	MYC_pos4	22.7315	22.6856	0.0444687	1.8492	7.20601
	si-control input	MYC_pos4	24.5406	24.5807	0.0481283
	si-control input	MYC_pos4	24.5674	24.5807	0.0481283
	si-control input	MYC_pos4	24.6341	24.5807	0.0481283
	si-EP300 anti-H3K27ac	MYC_pos4	23.4802	23.3986	0.0895834	1.37549	5.18913	5.49834	0.198432
	si-EP300 anti-H3K27ac	MYC_pos4	23.4128	23.3986	0.0895834	1.44294	5.4375
	si-EP300 anti-H3K27ac	MYC_pos4	23.3028	23.3986	0.0895834	1.55297	5.86839
	si-EP300 input	MYC_pos4	24.9032	24.8557	0.060321
	si-EP300 input	MYC_pos4	24.8761	24.8557	0.060321
	si-EP300 input	MYC_pos4	24.7878	24.8557	0.060321

## Sheet: Figure 6f
Figure 6f	Reduced occupancy of MYC at the promoter region and suppression of CDK2 expression by EP300 knockdown in UM-SCC-47 cells.
c-Myc ChIP	Sample Name	Target Name	CT	Ct Mean	Ct SD	inputCT-CT	Percent Input	Average	SE	p
	si-control anti-MYC	GCK	16.6424	16.3248	0.278254	-2.60795	0.0065613	0.00827516	0.000870769	0.184437
	si-control anti-MYC	GCK	16.1237	16.3248	0.278254	-2.08928	0.00939992
	si-control anti-MYC	GCK	16.2083	16.3248	0.278254	-2.17393	0.00886427
	si-control input	GCK	14.1192	14.0344	0.0821277
	si-control input	GCK	14.0289	14.0344	0.0821277
	si-control input	GCK	13.9552	14.0344	0.0821277
	si-EP300 anti-MYC	GCK	16.5311	16.4973	0.0663147	-2.63366	0.00644538	0.00660285	0.000177445
	si-EP300 anti-MYC	GCK	16.5399	16.4973	0.0663147	-2.64247	0.00640615
	si-EP300 anti-MYC	GCK	16.4209	16.4973	0.0663147	-2.52346	0.00695702
	si-EP300 input	GCK	13.9883	13.8974	0.081154
	si-EP300 input	GCK	13.8718	13.8974	0.081154
	si-EP300 input	GCK	13.8322	13.8974	0.081154
	si-control anti-MYC	CDK2	29.7899	29.7472	0.204375	-5.57571	0.0419346	0.0434859	0.00362169	0.0124362
	si-control anti-MYC	CDK2	29.9269	29.7472	0.204375	-5.71277	0.0381342
	si-control anti-MYC	CDK2	29.5249	29.7472	0.204375	-5.31075	0.050389
	si-control input	CDK2	24.2151	24.2142	0.0374067
	si-control input	CDK2	24.2511	24.2142	0.0374067
	si-control input	CDK2	24.1763	24.2142	0.0374067
	si-EP300 anti-MYC	CDK2	30.8912	31.0552	0.311001	-6.28557	0.025638	0.0232257	0.00269401
	si-EP300 anti-MYC	CDK2	31.4138	31.0552	0.311001	-6.80816	0.0178471
	si-EP300 anti-MYC	CDK2	30.8604	31.0552	0.311001	-6.25474	0.0261918
	si-EP300 input	CDK2	24.6341	24.6057	0.0258532
	si-EP300 input	CDK2	24.5993	24.6057	0.0258532
	si-EP300 input	CDK2	24.5836	24.6057	0.0258532
	si-control anti-MYC	CDK4	29.4803	29.3929	0.082756	-4.25755	0.104563	0.11122	0.00366226	0.00185289
	si-control anti-MYC	CDK4	29.3825	29.3929	0.082756	-4.15971	0.111901
	si-control anti-MYC	CDK4	29.3158	29.3929	0.082756	-4.09302	0.117195
	si-control input	CDK4	25.2134	25.2228	0.0118317
	si-control input	CDK4	25.2189	25.2228	0.0118317
	si-control input	CDK4	25.2361	25.2228	0.0118317
	si-EP300 anti-MYC	CDK4	31.055	30.9925	0.0555452	-5.32108	0.0500294	0.0522673	0.00115166
	si-EP300 anti-MYC	CDK4	30.9741	30.9925	0.0555452	-5.2402	0.0529142
	si-EP300 anti-MYC	CDK4	30.9486	30.9925	0.0555452	-5.21469	0.0538582
	si-EP300 input	CDK4	25.6123	25.7339	0.116139
	si-EP300 input	CDK4	25.8437	25.7339	0.116139
	si-EP300 input	CDK4	25.7457	25.7339	0.116139
	si-control anti-MYC	NPM1	28.452	28.4855	0.0323245	-3.43965	0.184329	0.180124	0.00233301	8.79277e-05
	si-control anti-MYC	NPM1	28.5165	28.4855	0.0323245	-3.50414	0.17627
	si-control anti-MYC	NPM1	28.4881	28.4855	0.0323245	-3.47575	0.179773
	si-control input	NPM1	24.9953	25.0124	0.0361571
	si-control input	NPM1	25.0539	25.0124	0.0361571
	si-control input	NPM1	24.9878	25.0124	0.0361571
	si-EP300 anti-MYC	NPM1	30.7232	30.8197	0.0837725	-5.48802	0.0445627	0.0417266	0.00142103
	si-EP300 anti-MYC	NPM1	30.8623	30.8197	0.0837725	-5.62711	0.040467
	si-EP300 anti-MYC	NPM1	30.8737	30.8197	0.0837725	-5.63846	0.0401499
	si-EP300 input	NPM1	25.3245	25.2352	0.0860994
	si-EP300 input	NPM1	25.2285	25.2352	0.0860994
	si-EP300 input	NPM1	25.1526	25.2352	0.0860994
RT-qPCR	Sample Name	Target Name	CT	Ct Mean	Ct SD	Quantity	Quantity Mean	Normalized	Average	SE	p
	si-control	ACTB	20.4131	20.3712	0.0592295	0.447951	0.459204
	si-control	ACTB	20.3293	20.3712	0.0592295	0.470456	0.459204
	si-EP300	ACTB	20.2633	20.4138	0.21283	0.488983	0.449498
	si-EP300	ACTB	20.5643	20.4138	0.21283	0.410012	0.449498
	si-control	CDK2	24.6834	24.6077	0.4584	0.865011	0.926641	1.88372	2.01793	0.319971	0.0115794
	si-control	CDK2	25.0236	24.6077	0.4584	0.708622	0.926641	1.54315
	si-control	CDK2	24.1162	24.6077	0.4584	1.20629	0.926641	2.62692
	si-EP300	CDK2	25.4034	25.1767	0.592977	0.56715	0.675642	1.26174	1.50311	0.320545
	si-EP300	CDK2	25.6228	25.1767	0.592977	0.49869	0.675642	1.10944
	si-EP300	CDK2	24.5038	25.1767	0.592977	0.961087	0.675642	2.13814
anti-CDK2

## Sheet: Figure 6g
Figure 6g	Effects of EP300 knockdown on DNA methylation and mRNA expression levels in UM-SCC-47 cells.
qMSP	Sample Name	Target Name	CT	Ct Mean	Ct SD	Delta	Methylation Ratio	Average	SE	p
	si-control	ACTB	27.653	26.8809	0.943184
	si-control	ACTB	27.16	26.8809	0.943184
	si-control	ACTB	25.8297	26.8809	0.943184
	si-EP300	ACTB	26.8732	26.919	0.0481463
	si-EP300	ACTB	26.9146	26.919	0.0481463
	si-EP300	ACTB	26.9692	26.919	0.0481463
	si-control	ZNF470	27.9794	27.8515	0.116962	-1.09852	0.466994	0.511423	0.023603	0.0155812
	si-control	ZNF470	27.7501	27.8515	0.116962	-0.869194	0.547453
	si-control	ZNF470	27.8248	27.8515	0.116962	-0.943909	0.519823
	si-EP300	ZNF470	28.57	28.3796	0.178088	-1.65097	0.318425	0.365175	0.0256081
	si-EP300	ZNF470	28.3517	28.3796	0.178088	-1.43272	0.370433
	si-EP300	ZNF470	28.2171	28.3796	0.178088	-1.29808	0.406666
	si-control	ZNF568	28.6175	28.5462	0.0624765	-1.73653	0.30009	0.315483	0.00779747	0.00669135
	si-control	ZNF568	28.5202	28.5462	0.0624765	-1.63929	0.321014
	si-control	ZNF568	28.5009	28.5462	0.0624765	-1.61996	0.325346
	si-EP300	ZNF568	29.2432	29.235	0.0938208	-2.32423	0.19968	0.201101	0.0075783
	si-EP300	ZNF568	29.3245	29.235	0.0938208	-2.40551	0.188743
	si-EP300	ZNF568	29.1374	29.235	0.0938208	-2.2184	0.214879
	si-control	ZNF569	28.342	28.3852	0.11348	-1.46104	0.36323	0.353219	0.015718	0.010736
	si-control	ZNF569	28.514	28.3852	0.11348	-1.63305	0.322406
	si-control	ZNF569	28.2997	28.3852	0.11348	-1.41881	0.37402
	si-EP300	ZNF569	28.9702	29.0026	0.0417111	-2.05123	0.241278	0.235991	0.00391237
	si-EP300	ZNF569	29.0497	29.0026	0.0417111	-2.13067	0.228352
	si-EP300	ZNF569	28.9879	29.0026	0.0417111	-2.06889	0.238343
RT-qPCR	Sample Name	Target Name	CT	Ct mean	Ct SD	Normalized	Average	SE	p
	si-control	ACTB	20.93	20.45	0.612617
	si-control	ACTB	19.76		0.612617
	si-control	ACTB	20.66		0.612617
	si-EP300	ACTB	22.34	22.2767	0.145717
	si-EP300	ACTB	22.11		0.145717
	si-EP300	ACTB	22.38		0.145717
	si-control	ZNF470	33.53		0.402534	0.115486	0.16244	0.0241301	0.0662992
	si-control	ZNF470	32.92		0.402534	0.176261
	si-control	ZNF470	32.77		0.402534	0.195574
	si-EP300	ZNF470	33.4		0.459674	0.448273	0.548568	0.10802
	si-EP300	ZNF470	32.63		0.459674	0.764427
	si-EP300	ZNF470	33.45		0.459674	0.433004
	si-control	ZNF568	32.26		1.00162	0.278507	0.189718	0.0601051	0.0363489
	si-control	ZNF568	34.15		1.00162	0.0751431
	si-control	ZNF568	32.63		1.00162	0.215504
	si-EP300	ZNF568	32.95		0.298664	0.61236	0.723818	0.0903776
	si-EP300	ZNF568	32.85		0.298664	0.656311
	si-EP300	ZNF568	32.39		0.298664	0.902783
	si-control	ZNF569	37.4		0.120139	0.00789844	0.00858356	0.000413744	0.0235266
	si-control	ZNF569	37.16		0.120139	0.00932801
	si-control	ZNF569	37.29		0.120139	0.00852422
	si-EP300	ZNF569	34.75		0.371618	0.175854	0.184874	0.0278111
	si-EP300	ZNF569	34.32		0.371618	0.236917
	si-EP300	ZNF569	35.06		0.371618	0.141851

## Sheet: Supplementary Figure 6b
SFigure 6b	UM-SCC-47 cell viability assay measured after MYC knockdown.
Cell Proliferation	Sample	Day0	Day1	Day2	Day3
	si-control	1	3.70864	6.5842	11.0134
	si-control	1	2.89891	5.41298	8.6077
	si-control	1	3.07971	5.35514	9.82683
	si-control	1	3.6263	6.5762	7.1858
	si-control	1	3.24313	5.67685	9.69945
	si-control	1	3.05848	4.79345	9.27092
	si-MYC	1	3.08526	6.17504	7.67081
	si-MYC	1	2.60626	4.92837	6.5019
	si-MYC	1	2.37736	4.68868	6.1967
	si-MYC	1	3.60541	6.09096	8.72526
	si-MYC	1	2.84083	5.01895	6.83847
	si-MYC	1	2.67774	5.14167	6.16139
	p		0.00974338	0.0513406	0.0353984

## Sheet: Supplementary Figure 6c
SFigure 6c	Confirmation of EP300 knockdown with siRNA.
RT-qPCR	Sample Name	Target Name	CT	Ct Mean	Ct SD	Quantity	Quantity Mean	Normalized	Average	SE	p
	si-control	ACTB	22.2785	22.2806	0.157901	0.636532	0.637732
	si-control	ACTB	22.4396	22.2806	0.157901	0.575657	0.637732
	si-control	ACTB	22.1238	22.2806	0.157901	0.701007	0.637732
	si-EP300	ACTB	22.7379	22.6854	0.265937	0.477908	0.498431
	si-EP300	ACTB	22.9212	22.6854	0.265937	0.42627	0.498431
	si-EP300	ACTB	22.3971	22.6854	0.265937	0.591115	0.498431
	si-control	EP300	26.9861	26.5881	0.37517	0.7518	0.975064	1.18109	1.52954	0.174415	0.0398516
	si-control	EP300	26.537	26.5881	0.37517	0.988837	0.975064	1.71776
	si-control	EP300	26.241	26.5881	0.37517	1.18456	0.975064	1.68979
	si-EP300	EP300	28.4683	28.499	0.165342	0.304313	0.299674	0.63676	0.606022	0.0266388
	si-EP300	EP300	28.6776	28.499	0.165342	0.267842	0.299674	0.628338
	si-EP300	EP300	28.3512	28.499	0.165342	0.326867	0.299674	0.552966
